# Supplementary material for: POTN: A Human Leukocyte Antigen-A2 Immunogenic Peptides Screening Model and Its Applications in Tumor Antigens Prediction
Source: Front Immunol. 2020 Oct 7;11:02193. doi: 10.3389/fimmu.2020.02193 (PMC7579403; doi:10.3389/fimmu.2020.02193)
Supplement: Supplementary file 2 [file DataSheet_2.zip]

Archive with 6 entries (5 files):
- POTN/POTN.RData
- POTN/Parameters.xlsx
- POTN/example.csv
- POTN/example_score.csv
- POTN/readme.txt
- POTN/
