# Supplementary material for: POTN: A Human Leukocyte Antigen-A2 Immunogenic Peptides Screening Model and Its Applications in Tumor Antigens Prediction
Source: Front Immunol. 2020 Oct 7;11:02193. doi: 10.3389/fimmu.2020.02193 (PMC7579403; doi:10.3389/fimmu.2020.02193)
Supplement: Supplementary file 2 [file DataSheet_2.zip › POTN/Parameters.xlsx]

## Sheet: PhysicalParameters
AA	ISA	ASA	ECI	Hydrophobicity	polarity	charged value	Entropy	PI	Mw	organic solvent_water	RP p1	RP p2	RP p3	RP p4	RP p5	RP p6	RP p7	RP p8	RP p9
A	62.9	27.8	0.05	1.1	0	0	154.33	6	89.09	0.5	0.28	-0.413	0.778	0.545	-0.092	-0.068	-0.039	-0.381	-0.192
C	78.51	15.5	0.15	2.5	1.48	0	219.79	5.05	121.15	0	0.043	0	0.185	0.188	0.916	-0.159	0.489	0.489	0.188
D	18.46	60.6	1.25	-3.6	49.7	-1	194.91	2.77	133.1	0	0.188	0	0.821	-0.068	0.185	0.095	-0.466	-0.938	0
E	30.19	68.2	1.31	-3.2	49.9	-1	223.16	3.22	147.13	0	-0.938	-0.918	0.185	0.154	-0.068	-0.157	-0.115	0.095	-0.773
F	189.42	25.5	0.14	2.8	0.35	0	204.74	5.48	165.19	2.5	0.061	-0.773	-0.232	-0.015	0.043	0.043	0.249	-0.157	0
G	19.93	24.5	0.02	-0.64	0	0	127.9	5.97	75.07	0	-0.214	-0.773	0.185	0.056	0.12	-0.348	-0.157	-0.158	0
H	87.38	50.7	0.56	-3.2	51.6	0	242.54	7.59	155.16	0.5	-0.156	0	0.759	-0.88	-0.938	-0.938	0.185	-0.015	0
I	149.77	22.8	0.09	4.5	0.13	0	233.21	6.02	131.17	1.8	0.185	-0.316	-0.656	-0.348	0.371	0.221	0.289	0.289	-0.039
K	102.78	103	0.53	-4.11	49.5	1	300.46	9.74	146.19	0	-0.192	-0.773	0.489	0.545	0.185	-0.068	-0.88	-0.347	-0.773
L	154.35	27.6	0.1	3.8	0.13	0	232.3	5.98	131.17	1.8	-0.264	0.091	-0.347	-0.307	0	0.154	-0.232	-0.308	-0.128
M	132.22	33.5	0.34	1.9	1.43	0	202.65	5.74	149.21	1.3	0.186	-0.015	-0.347	-0.466	-0.156	0.489	0.372	0.916	0.321
N	17.87	60.1	1.31	-3.5	3.38	0	207.9	5.41	132.12	0	0.188	0	0.289	0.043	0.043	0.019	-0.467	-0.265	0
P	122.35	51.5	0.16	-1.9	1.58	0	179.93	6.3	115.13	0	-0.159	0	-0.294	0.185	-0.232	0.416	0.289	0.591	0
Q	19.53	68.7	1.36	-3.68	3.53	0	235.51	5.65	146.15	0	-0.512	-0.156	-0.158	-0.655	-0.158	-0.348	0.569	0.185	0
R	52.98	94.7	1.69	-5.1	52	1	341.01	10.76	174.2	0	0.185	0	-0.88	-0.068	-0.979	-0.549	-0.466	0.289	0
S	19.75	42	0.56	-0.5	1.67	0	174.06	5.68	105.09	0	-0.039	0.188	0.599	0.235	-0.582	-0.348	0.249	-0.015	-0.773
T	59.44	45	0.65	-0.7	1.66	0	205.8	5.66	119.12	0.4	-0.068	0.321	0.095	-0.345	0.185	-0.158	-0.582	0.303	-0.655
V	120.91	23.7	0.07	4.2	0.13	0	207.6	5.96	117.15	1.5	0.249	-0.016	-0.432	-0.467	0.128	0.062	0.043	0.019	0.197
W	179.16	34.7	1.08	-0.46	2.1	0	237.01	5.89	204.24	3.4	0.188	0	0.916	-0.466	0.076	-0.918	0.569	-0.015	0
Y	132.16	55.2	0.72	-1.3	1.61	0	229.15	5.66	181.19	2.3	0.319	0	-0.773	-0.345	0.435	0.188	-0.015	0.258	0.839
