# Supplementary material for: POTN: A Human Leukocyte Antigen-A2 Immunogenic Peptides Screening Model and Its Applications in Tumor Antigens Prediction
Source: Front Immunol. 2020 Oct 7;11:02193. doi: 10.3389/fimmu.2020.02193 (PMC7579403; doi:10.3389/fimmu.2020.02193)
Supplement: Supplementary file 2 [file DataSheet_2.zip › POTN/example.csv]

No.	peptide	ASA p3	Charged p3	ECI p3	Entropy p3	Hydrophobicity p3	ISA p3	Mw p3	Organic solvent /water p3	Organic solvent /water p4	PI p5	Polarity p3	RP p1	RP p2	RP p3	RP p4	RP p5	RP p6	RP p7	RP p8	RP p9	RP sum	Aff	Aff_rescale	Cle	Combined score	Pred	Thalf	NB
1	TLDEKVAEL	60.6	-1	1.25	194.91	-3.6	18.46	133.1	0	0	9.74	49.7	-0.068	0.091	0.821	0.154	0.185	0.062	-0.039	0.095	-0.128	1.16	0.699	1.042	0.9767	1.2273	0.6581	3.3139	1
2	TLDQVLDEV	60.6	-1	1.25	194.91	-3.6	18.46	133.1	0	0	5.96	49.7	-0.068	0.091	0.821	-0.655	0.128	0.154	-0.466	0.095	0.197	0.29	0.7067	1.0534	0.8987	1.195	0.7198	4.2162	1
