# Supplementary material for: POTN: A Human Leukocyte Antigen-A2 Immunogenic Peptides Screening Model and Its Applications in Tumor Antigens Prediction
Source: Front Immunol. 2020 Oct 7;11:02193. doi: 10.3389/fimmu.2020.02193 (PMC7579403; doi:10.3389/fimmu.2020.02193)
Supplement: Supplementary file 2 [file DataSheet_2.zip › POTN/example_score.csv]

V1
1	1.0776799700185
2	1.06799711368503
