# Supplementary material for: POTN: A Human Leukocyte Antigen-A2 Immunogenic Peptides Screening Model and Its Applications in Tumor Antigens Prediction
Source: Front Immunol. 2020 Oct 7;11:02193. doi: 10.3389/fimmu.2020.02193 (PMC7579403; doi:10.3389/fimmu.2020.02193)
Supplement: Supplementary file 2 [file DataSheet_2.zip › POTN/readme.txt]

##########################  prerequisitions ######################################

1,R studio should be installed. The software can be downloaded from https://rstudio.com/

2,Two R package should be loaded: kernlab

3,NetCTL 1.2 and NetMHCstab 1.0 should be installed for feature calculations

3,the features used to run the model should be calculated based on file "Parameters.xlsx".  


##########################  run POTN  ######################################


#   'example.csv'  ## the input file; see example: "example.csv". Note: the order of the features in the input file should be exactly same as that in the example file.

#   'example_score.csv'  ## the output file; see example: "example_score.csv"


################

getwd()

load("POTN.Rdata")   ## the directory of the model, better to put the model in the working directory
library(kernlab)     ## load such library for SVM

#Set the file path and read the file
data2<-read.csv('example.csv',sep=',',header=TRUE)   #The format of the input file should be same as the example file. The first column is the peptide number. The second column is the sequence of the peptide, columns 3 to 30 are ordered features, where columns 24-27 are calculated by NetCTL 1.2 . Columns 28-30 are calculated by NetMHCstab 1.0.

Features_test<-data2[,3:30]

#################  The model predicts and outputs the results ################
YPRED = predict(POTN,Features_test)   ## the peptides being predicted as 0 (negative) and 1 (positive)
YPRED 				     ## the output of the 0 (negative) and 1 (positive) 


YPREDscore = predict(POTN,Features_test,type="decision")  #the prediction of the model. the score bigger than 1 is predicted as immunogenic 

YPREDscore				## the presentation of the prediction score. 


write.table(YPREDscore,file = "example_score.csv",sep=",")  ## The prediction results being saved in the file "example_score.csv"

############################################ CAUTIONS #######################################################
Some features for POTN are relied on NetCTL 1.2 and NetMHCstab; for publication of results please cite them in addition to POTN.

Current version:
NetCTL-1.2:
Larsen, M.V., et al., Large-scale validation of methods for cytotoxic T-lymphocyte epitope prediction. BMC Bioinformatics, 2007. 8: p. 424.

Jorgensen, K.W., et al., NetMHCstab - predicting stability of peptide-MHC-I complexes; impacts for cytotoxic T lymphocyte epitope discovery. Immunology, 2014. 141(1): p. 18-26.
