# Supplementary material for: POTN: A Human Leukocyte Antigen-A2 Immunogenic Peptides Screening Model and Its Applications in Tumor Antigens Prediction
Source: Front Immunol. 2020 Oct 7;11:02193. doi: 10.3389/fimmu.2020.02193 (PMC7579403; doi:10.3389/fimmu.2020.02193)
Supplement: Supplementary file 3 [file Table_1.xlsx]

## Sheet: Training set
Table S1. Dataset included in this study
No.	Y1/N0	Peptides	Database/Literature
1	1	AAANIIRTL	IEDB
2	1	ALCRWGLLL	Peptide Database
3	1	ALFDIESKV	IEDB
4	1	ALKDVEERV	Peptide Database
5	1	ALLALTSAV	Peptide Database
6	1	ALLEIASCL	Peptide Database
7	1	ALQPGTALL	SYFPEITHI
8	1	ALSSGLYQC	SYFPEITHI
9	1	ALWPWLLMA	SYFPEITHI
10	1	ATTNILEHV	SYFPEITHI
11	1	AVGIGIAVV	SYFPEITHI、IEDB
12	1	CIAEQYHTV	Peptide Database
13	1	CLAAGITYV	SYFPEITHI
14	1	CLTSTVQLV	SYFPEITHI
15	1	DLDVKKMPL	IEDB
16	1	FLAKLNNTV	SYFPEITHI
17	1	FLDEFMEGV	Peptide Database
18	1	FLFLLFFWL	Peptide Database
19	1	FLGYLILGV	Peptide Database
20	1	FLIIWQNTM	Peptide Database
21	1	FLLGLIFLL	Peptide Database
22	1	FLWGPRAYA	SYFPEITHI
23	1	GLHCYEQLV	SYFPEITHI
24	1	GLKAGVIAV	SYFPEITHI
25	1	GLMKYIGEV	SYFPEITHI
26	1	GLPPDVQRV	SYFPEITHI
27	1	HLSTAFARV	IEDB
28	1	IISAVVGIL	IEDB
29	1	ILAKFLHWL	SYFPEITHI
30	1	ILDEKPVII	IEDB
31	1	ILDKVLVHL	Peptide Database
32	1	IMNDMPIYM	SYFPEITHI
33	1	ITDQVPFSV	IEDB
34	1	KASEKIFYV	Peptide Database
35	1	KIFGSLAFL	Peptide Database
36	1	KLLMVLMLA	IEDB
37	1	KMVELVHFL	SYFPEITHI
38	1	KVHPVIWSL	Peptide Database
39	1	KVINYLVML	SYFPEITHI
40	1	KVLEYVIKV	Peptide Database
41	1	LLGATCMFV	Peptide Database
42	1	LLGRNSFEV	IEDB
43	1	LLLLDVAPL	IEDB
44	1	LLLLTVLTV	IEDB
45	1	LLSDDDVVV	Peptide Database
46	1	LVHFLLLKY	SYFPEITHI
47	1	MLAVISCAV	Peptide Database
48	1	MLLAVLYCL	IEDB
49	1	MLLDKNIPI	IEDB
50	1	NLSSAEVVV	Peptide Database
51	1	PLTEYIQPV	Peptide Database
52	1	PLTSIISAV	Peptide Database
53	1	QLLDQVEQI	IEDB
54	1	QLSLLMWIT	IEDB
55	1	RIAECILGM	Peptide Database
56	1	RLAEYQAYI	SYFPEITHI
57	1	RLMKQDFSV	Peptide Database
58	1	RLSSCVPVA	Peptide Database
59	1	RLTRFLSRV	SYFPEITHI
60	1	RMPEAAPPV	IEDB
61	1	RTLDKVLEV	SYFPEITHI
62	1	SILEDPPSI	IEDB
63	1	SLEENIVIL	SYFPEITHI
64	1	SLLSGDWVL	Peptide Database
65	1	SLQALKVTV	SYFPEITHI
66	1	SLSKILDTV	Peptide Database
67	1	STAPPVHNV	IEDB
68	1	SVASTITGV	Peptide Database
69	1	TLEEITGYL	Peptide Database
70	1	TLNDECWPA	Peptide Database
71	1	TMNGSKSPV	Peptide Database
72	1	VLCSIDWFM	Peptide Database
73	1	VLDGLDVLL	Peptide Database
74	1	VLHDDLLEA	IEDB
75	1	VLHWDPETV	Peptide Database
76	1	VLQELNVTV	IEDB
77	1	VLVPPLPSL	Peptide Database
78	1	VVLGVVFGI	Peptide Database
79	1	VVMSWAPPV	Peptide Database
80	1	WLPFGFILI	Peptide Database
81	1	YLAPENGYL	IEDB
82	1	YLNKEIEEA	IEDB
83	1	YLSGANLNL	IEDB
84	1	YLVGNVCIL	IEDB
85	1	YMDGTMSQV	IEDB
86	1	YMNGTMSQV	IEDB
87	1	YQGSYGFRL	IEDB
88	1	YSSPTLQSV	SYFPEITHI
89	0	AANDPIFVV	Pre-Existing Immunity to Tyrosinase-Related Protein (TRP)-2, a New TRP-2 Isoform, and the NY-ESO-1 Melanoma Antigen in a Patient with a Dramatic Response to Immunotherapy
90	0	AGIGMCVKV	Immunogenic peptides generated by frameshift mutations in DNA mismatch repair-deficient cancer cells
91	0	ALLDRIVSV	IEDB
92	0	ALLMAGLAL	Prostate Stem Cell Antigen Is a Promising Candidate for Immunotherapy of Advanced Prostate Cancer
93	0	ALLPRLHQL	Identification of an HLA-A*0201-restricted T-cell epitope derived from the prostate cancer-associated protein prostein
94	0	ALPYWNFAT	Identification of a Shared HLA-A*0201-restricted T-Cell Epitope from the Melanoma Antigen Tyrosinase-related Protein 2 (TRP2)
95	0	ALVGLFVLL	Identification of a Shared HLA-A*0201-restricted T-Cell Epitope from the Melanoma Antigen Tyrosinase-related Protein 2 (TRP2)
96	0	AMLDLLHVA	ALK as a novel lymphoma-associated tumor antigen: identification of 2 HLA-A2.1–restricted CD8+T-cell epitopes
97	0	ATPMEAELA	Simultaneous Humoral and Cellular Immune Response against Cancer–Testis Antigen NY-ESO-1: Definition of Human Histocompatibility Leukocyte Antigen (HLA)-A2–binding Peptide Epitopes
98	0	CINSTTTDV	Prediction and identification of human leukocyte antigen-A2-restricted cytotoxic T lymphocyte epitope peptides from the human papillomavirus 58 E7 protein
99	0	CLHQDVMKL	Identification of Prostate-Specific G-Protein Coupled Receptor as a Tumor Antigen Recognized by CD8+ T Cells for Cancer Immunotherapy
100	0	CLQQLSLLM	Simultaneous Humoral and Cellular Immune Response against Cancer–Testis Antigen NY-ESO-1: Definition of Human Histocompatibility Leukocyte Antigen (HLA)-A2–binding Peptide Epitopes
101	0	CLVDHSSLL	Identification of HLA-A*0201-Restricted Cytotoxic T Lymphocyte Epitopes Derived from HLA-DOβ as a Novel Target for Multiple Myeloma
102	0	DAFARRPTV	Proteasome-Assisted Identification of a SSX-2-Derived Epitope Recognized by Tumor-Reactive CTL Infiltrating Metastatic Melanoma
103	0	ELLNRYLYL	Cleavage and polyadenylation specificity factor (CPSF)‐derived peptides can induce HLA‐A2‐restricted and tumor‐specific CTLs in the majority of gastrointestinal cancer patients
104	0	ELPSLHVLV	Pre-Existing Immunity to Tyrosinase-Related Protein (TRP)-2, a New TRP-2 Isoform, and the NY-ESO-1 Melanoma Antigen in a Patient with a Dramatic Response to Immunotherapy
105	0	ELSDSLGPV	IEDB
106	0	EVMEWMNNV	Identification of HLA-A2 or HLA-A24-restricted CTL epitopes for potential HSP105-targeted immunotherapy in colorectal cancer
107	0	FARRPTVGA	Proteasome-Assisted Identification of a SSX-2-Derived Epitope Recognized by Tumor-Reactive CTL Infiltrating Metastatic Melanoma
108	0	FIFNLEEYV	Identification of HLA-A*0201-Restricted Cytotoxic T Lymphocyte Epitopes Derived from HLA-DOβ as a Novel Target for Multiple Myeloma
109	0	FILILVIFV	Identification of a Novel HLA-A*0201-restricted, Cytotoxic T Lymphocyte Epitope in a Human Glioma-associated Antigen, Interleukin 13 Receptor α2 Chain
110	0	FLIIQNAAV	Identification of HLA-A2- or HLA-A24-Restricted CTL Epitopes Possibly Useful for Glypican-3-Specific Immunotherapy of Hepatocellular Carcinoma
111	0	FLNGQEERA	Identification of HLA-A*0201-Restricted Cytotoxic T Lymphocyte Epitopes Derived from HLA-DOβ as a Novel Target for Multiple Myeloma
112	0	FLVDRKCQL	Recognition of Breast Cancer Cells by CD8+ Cytotoxic T-Cell Clones Specific for NY-BR-1
113	0	FQLNQSFEI	Mining Exomic Sequencing Data to Identify Mutated Antigens Recognized by Adoptively Transferred Tumor-reactive T cells
114	0	FVTWHRYHL	Identification of a Shared HLA-A*0201-restricted T-Cell Epitope from the Melanoma Antigen Tyrosinase-related Protein 2 (TRP2)
115	0	FVVISNRLL	Pre-Existing Immunity to Tyrosinase-Related Protein (TRP)-2, a New TRP-2 Isoform, and the NY-ESO-1 Melanoma Antigen in a Patient with a Dramatic Response to Immunotherapy
116	0	GLFLSLGLV	Synthetic Peptides Derived from the Melanocyte-stimulating Hormone Receptor MC1R Can Stimulate HLA-A2-restricted Cytotoxic T Lymphocytes That Recognize Naturally Processed Peptides on Human Melanoma Cells
117	0	GLIFLLVGI	Identification of HLA-A*0201-Restricted Cytotoxic T Lymphocyte Epitopes Derived from HLA-DOβ as a Novel Target for Multiple Myeloma
118	0	GLPHIRVFL	Identification and functional validation of MHC class I epitopes in the tumor-associated antigen 5T4
119	0	GLVSLVENA	Synthetic Peptides Derived from the Melanocyte-stimulating Hormone Receptor MC1R Can Stimulate HLA-A2-restricted Cytotoxic T Lymphocytes That Recognize Naturally Processed Peptides on Human Melanoma Cells
120	0	GMCVKVSSI	Immunogenic peptides generated by frameshift mutations in DNA mismatch repair-deficient cancer cells
121	0	GMVVAALLA	Identification and functional validation of MHC class I epitopes in the tumor-associated antigen 5T4
122	0	GTGGSTGDA	Simultaneous Humoral and Cellular Immune Response against Cancer–Testis Antigen NY-ESO-1: Definition of Human Histocompatibility Leukocyte Antigen (HLA)-A2–binding Peptide Epitopes
123	0	GVFEWEAFA	Two Proliferation-Related Proteins, TYMS and PGK1, Could Be New Cytotoxic T Lymphocyte-Directed Tumor-Associated Antigens of HLA-A2+ Colon Cancer
124	0	GVLLKEFTV	Simultaneous Humoral and Cellular Immune Response against Cancer–Testis Antigen NY-ESO-1: Definition of Human Histocompatibility Leukocyte Antigen (HLA)-A2–binding Peptide Epitopes
125	0	HLIRWCLAL	(IEDB)Novel myeloma-associated antigens revealed in the context of syngeneic hematopoietic stem cell transplantation
126	0	HLMDGDLGL	Mining Exomic Sequencing Data to Identify Mutated Antigens Recognized by Adoptively Transferred Tumor-reactive T cells
127	0	ILALVFGLL	The Renal Cell Carcinoma-associated Antigen G250 Encodes a Human Leukocyte Antigen (HLA)-A2.1-restricted Epitope Recognized by Cytotoxic T Lymphocytes
128	0	ILIMDVIEV	Cleavage and polyadenylation specificity factor (CPSF)‐derived peptides can induce HLA‐A2‐restricted and tumor‐specific CTLs in the majority of gastrointestinal cancer patients
129	0	ILNHIVPPE	Identification and functional validation of MHC class I epitopes in the tumor-associated antigen 5T4
130	0	ILPPSLQTS	Identification and functional validation of MHC class I epitopes in the tumor-associated antigen 5T4
131	0	ILYENNVIT	Identification of Potential HLA-A *0201 Restricted CTL Epitopes Derived from the Epithelial Cell Adhesion Molecule (Ep-CAM) and the Carcinoembryonic Antigen (CEA)
132	0	IVLALIGAI	Identification and functional validation of MHC class I epitopes in the tumor-associated antigen 5T4
133	0	KATKELPSL	Pre-Existing Immunity to Tyrosinase-Related Protein (TRP)-2, a New TRP-2 Isoform, and the NY-ESO-1 Melanoma Antigen in a Patient with a Dramatic Response to Immunotherapy
134	0	KELKFVTLV	HLA-A2-Restricted T-Cell Epitopes Specific for Prostatic Acid Phosphatase
135	0	KELPSLHVL	Pre-Existing Immunity to Tyrosinase-Related Protein (TRP)-2, a New TRP-2 Isoform, and the NY-ESO-1 Melanoma Antigen in a Patient with a Dramatic Response to Immunotherapy
136	0	KITLPVDFV	Two Proliferation-Related Proteins, TYMS and PGK1, Could Be New Cytotoxic T Lymphocyte-Directed Tumor-Associated Antigens of HLA-A2+ Colon Cancer
137	0	KLIDFGSGA	（IEDB）Novel myeloma-associated antigens revealed in the context of syngeneic hematopoietic stem cell transplantation
138	0	KLIPKVTKT	Identification of a novel HLA-A*02:01-restricted cytotoxic T lymphocyte epitope derived from the EML4-ALK fusion gene
139	0	KLLEYIEEI	Identification and characterization of epitopes of the receptor for hyaluronic acid–mediated motility (RHAMM/CD168) recognized by CD8+ T cells of HLA-A2–positive patients with acute myeloid leukemia
140	0	KLLKTLAKV	Identification of an HLA-A*0201-restricted T-cell epitope derived from the prostate cancer-associated protein trp-p8
141	0	KLLLGIGIL	Identification of a new HLA-A2-restricted T-cell epitope within HM1.24 as immunotherapy target for multiple myeloma
142	0	KLLQIQLRA	High-Throughput Identification of Potential Minor Histocompatibility Antigens by MHC Tetramer-Based Screening: Feasibility and Limitations
143	0	KLQERKKWV	An analogue peptide from the Cancer/Testis antigen PASD1 induces CD8+ T cell responses against naturally processed peptide
144	0	KLQVTQRSL	Identification and characterization of epitopes of the receptor for hyaluronic acid–mediated motility (RHAMM/CD168) recognized by CD8+ T cells of HLA-A2–positive patients with acute myeloid leukemia
145	0	KLTLDKLDV	Two Proliferation-Related Proteins, TYMS and PGK1, Could Be New Cytotoxic T Lymphocyte-Directed Tumor-Associated Antigens of HLA-A2+ Colon Cancer
146	0	KMFFMVFLI	Immunogenic peptides generated by frameshift mutations in DNA mismatch repair-deficient cancer cells
147	0	KVLPGVDAL	Two Proliferation-Related Proteins, TYMS and PGK1, Could Be New Cytotoxic T Lymphocyte-Directed Tumor-Associated Antigens of HLA-A2+ Colon Cancer
148	0	LAELAALNL	Identification and functional validation of MHC class I epitopes in the tumor-associated antigen 5T4
149	0	LALIGAIFL	Identification and functional validation of MHC class I epitopes in the tumor-associated antigen 5T4
150	0	LILERPEPV	IEDB
151	0	LIMDVIEVV	Cleavage and polyadenylation specificity factor (CPSF)‐derived peptides can induce HLA‐A2‐restricted and tumor‐specific CTLs in the majority of gastrointestinal cancer patients
152	0	LLGIGILVL	Identification of a new HLA-A2-restricted T-cell epitope within HM1.24 as immunotherapy target for multiple myeloma
153	0	LLIGHLERV	IEDB
154	0	LLLEAGALV	Synthetic Peptides Derived from the Melanocyte-stimulating Hormone Receptor MC1R Can Stimulate HLA-A2-restricted Cytotoxic T Lymphocytes That Recognize Naturally Processed Peptides on Human Melanoma Cells
155	0	LLLWGPGQL	Prostate Stem Cell Antigen Is a Promising Candidate for Immunotherapy of Advanced Prostate Cancer
156	0	LLMGTCTIV	Prediction and identification of human leukocyte antigen-A2-restricted cytotoxic T lymphocyte epitope peptides from the human papillomavirus 58 E7 protein
157	0	LLMLQNALT	Cleavage and polyadenylation specificity factor (CPSF)‐derived peptides can induce HLA‐A2‐restricted and tumor‐specific CTLs in the majority of gastrointestinal cancer patients
158	0	LLPRSDLAV	Identification of antigenic epitopes recognized by Mac-2 binding protein-specific cytotoxic T lymphocytes for use in cancer immunotherapy
159	0	LLTETEDWL	Identification of HLA-A2 or HLA-A24-restricted CTL epitopes for potential HSP105-targeted immunotherapy in colorectal cancer
160	0	LLVLYLNRK	Identification and functional validation of MHC class I epitopes in the tumor-associated antigen 5T4
161	0	LMSSNSTDL	Identification of HLA-A2 or HLA-A24-restricted CTL epitopes for potential HSP105-targeted immunotherapy in colorectal cancer
162	0	LTLGEFLKL	IEDB
163	0	MLIWSKTTV	Identification of a novel HLA-A*02:01-restricted cytotoxic T lymphocyte epitope derived from the EML4-ALK fusion gene
164	0	MLLPQTYGA	Identification of SART3‐derived peptides capable of inducing HLA‐A2‐restricted and tumor‐specific CTLs in cancer patients with different HLA‐A2 subtypes
165	0	MLLSKINSL	IEDB
166	0	NMLDKVNEM	Two Proliferation-Related Proteins, TYMS and PGK1, Could Be New Cytotoxic T Lymphocyte-Directed Tumor-Associated Antigens of HLA-A2+ Colon Cancer
167	0	PLADLSPFA	Identification and functional validation of MHC class I epitopes in the tumor-associated antigen 5T4
168	0	PLLSDTFAA	HLA-A2-Restricted Cytotoxic T Lymphocyte Epitopes from Human Heparanase as Novel Targets for Broad-Spectrum Tumor Immunotherapy
169	0	PLPDYWLSL	HLA-A2-Restricted Cytotoxic T Lymphocyte Epitopes from Human Heparanase as Novel Targets for Broad-Spectrum Tumor Immunotherapy
170	0	PLPVPGVLL	Simultaneous Humoral and Cellular Immune Response against Cancer–Testis Antigen NY-ESO-1: Definition of Human Histocompatibility Leukocyte Antigen (HLA)-A2–binding Peptide Epitopes
171	0	QILDGVNYL	(IEDB)Novel myeloma-associated antigens revealed in the context of syngeneic hematopoietic stem cell transplantation
172	0	QIMEYIRKL	Recognition of Breast Cancer Cells by CD8+ Cytotoxic T-Cell Clones Specific for NY-BR-1
173	0	QIVEIHTFV	Identification of HLA-A*0201-Restricted T Cell Epitopes Derived from the Novel Overexpressed Tumor Antigen Calcium-Activated Chloride Channel 2
174	0	QLGQGNLKV	Cleavage and polyadenylation specificity factor (CPSF)‐derived peptides can induce HLA‐A2‐restricted and tumor‐specific CTLs in the majority of gastrointestinal cancer patients
175	0	QLIFERALV	Identification of SART3‐derived peptides capable of inducing HLA‐A2‐restricted and tumor‐specific CTLs in cancer patients with different HLA‐A2 subtypes
176	0	QLKSEVSKL	Identification and characterization of epitopes of the receptor for hyaluronic acid–mediated motility (RHAMM/CD168) recognized by CD8+ T cells of HLA-A2–positive patients with acute myeloid leukemia
177	0	QLLIVLLGL	Identification of a new HLA-A2-restricted T-cell epitope within HM1.24 as immunotherapy target for multiple myeloma
178	0	QLLSRLEEI	The Renal Cell Carcinoma-associated Antigen G250 Encodes a Human Leukocyte Antigen (HLA)-A2.1-restricted Epitope Recognized by Cytotoxic T Lymphocytes
179	0	QVMSLHNLV	Identification of a Shared HLA-A*0201-restricted T-Cell Epitope from the Melanoma Antigen Tyrosinase-related Protein 2 (TRP2)
180	0	RIGQRQETV	High-Throughput Identification of Potential Minor Histocompatibility Antigens by MHC Tetramer-Based Screening: Feasibility and Limitations
181	0	RLDEVRAGA	Identification and functional validation of MHC class I epitopes in the tumor-associated antigen 5T4
182	0	RLFWVWLLV	Identification of antigenic epitopes recognized by Mac-2 binding protein-specific cytotoxic T lymphocytes for use in cancer immunotherapy
183	0	RLLGSLNST	Synthetic Peptides Derived from the Melanocyte-stimulating Hormone Receptor MC1R Can Stimulate HLA-A2-restricted Cytotoxic T Lymphocytes That Recognize Naturally Processed Peptides on Human Melanoma Cells
184	0	RLLMLQNAL	Cleavage and polyadenylation specificity factor (CPSF)‐derived peptides can induce HLA‐A2‐restricted and tumor‐specific CTLs in the majority of gastrointestinal cancer patients
185	0	RLQVPVEAV	High-Throughput Identification of Potential Minor Histocompatibility Antigens by MHC Tetramer-Based Screening: Feasibility and Limitations
186	0	RMLTRMWYC	Identification of HLA-A2- or HLA-A24-Restricted CTL Epitopes Possibly Useful for Glypican-3-Specific Immunotherapy of Hepatocellular Carcinoma
187	0	SIGVITYIL	(IEDB)Novel myeloma-associated antigens revealed in the context of syngeneic hematopoietic stem cell transplantation
188	0	SILLRDAGL	Identification of HLA-A*0201-restricted Cytotoxic T Lymphocyte Epitope from TRAG-3 Antigen
189	0	SITVFVSNL	Identification of SART3‐derived peptides capable of inducing HLA‐A2‐restricted and tumor‐specific CTLs in cancer patients with different HLA‐A2 subtypes
190	0	SLFRRQLAI	Identification of SART3‐derived peptides capable of inducing HLA‐A2‐restricted and tumor‐specific CTLs in cancer patients with different HLA‐A2 subtypes
191	0	SLLQQEKEL	Identification and characterization of epitopes of the receptor for hyaluronic acid–mediated motility (RHAMM/CD168) recognized by CD8+ T cells of HLA-A2–positive patients with acute myeloid leukemia
192	0	SLLYLNQSV	Cleavage and polyadenylation specificity factor (CPSF)‐derived peptides can induce HLA‐A2‐restricted and tumor‐specific CTLs in the majority of gastrointestinal cancer patients
193	0	SLRYDGAHL	HLA‐A2‐restricted Cytotoxic T Lymphocyte Epitopes from Human Hepsin as Novel Targets for Prostate Cancer Immunotherapy
194	0	SLVENALVV	Synthetic Peptides Derived from the Melanocyte-stimulating Hormone Receptor MC1R Can Stimulate HLA-A2-restricted Cytotoxic T Lymphocytes That Recognize Naturally Processed Peptides on Human Melanoma Cells
195	0	SLVRLSSCV	Frameshift peptide‐derived T‐cell epitopes: A source of novel tumor‐specific antigens
196	0	SMQEPDTKL	Identification of SART3‐derived peptides capable of inducing HLA‐A2‐restricted and tumor‐specific CTLs in cancer patients with different HLA‐A2 subtypes
197	0	SVVDVFFQL	Mining Exomic Sequencing Data to Identify Mutated Antigens Recognized by Adoptively Transferred Tumor-reactive T cells
198	0	TKLGFKATL	Proteasome-Assisted Identification of a SSX-2-Derived Epitope Recognized by Tumor-Reactive CTL Infiltrating Metastatic Melanoma
199	0	TLLESDSLT	Identification of MAGE-C1 (CT-7) epitopes for T-cell therapy of multiple myeloma
200	0	TLQQLLMGT	Prediction and identification of human leukocyte antigen-A2-restricted cytotoxic T lymphocyte epitope peptides from the human papillomavirus 58 E7 protein
201	0	TLSNVEVFM	(IEDB)Mammaglobin-A is a tumor-associated antigen in human breast carcinoma
202	0	TVSGNILTI	Simultaneous Humoral and Cellular Immune Response against Cancer–Testis Antigen NY-ESO-1: Definition of Human Histocompatibility Leukocyte Antigen (HLA)-A2–binding Peptide Epitopes
203	0	VEMPTGWLL	Frameshift peptide‐derived T‐cell epitopes: A source of novel tumor‐specific antigens
204	0	VFLGIVLAL	Identification and functional validation of MHC class I epitopes in the tumor-associated antigen 5T4
205	0	VLETAVGLL	Synthetic Peptides Derived from the Melanocyte-stimulating Hormone Receptor MC1R Can Stimulate HLA-A2-restricted Cytotoxic T Lymphocytes That Recognize Naturally Processed Peptides on Human Melanoma Cells
206	0	VLLCVCLLI	Cytotoxic T-Lymphocyte Responses to Human Papillomavirus Type 16 E5 and E7 Proteins and HLA-A*0201-Restricted T-Cell Peptides in Cervical Cancer Patients
207	0	VLLLWITAA	Cytotoxic T-Lymphocyte Responses to Human Papillomavirus Type 16 E5 and E7 Proteins and HLA-A*0201-Restricted T-Cell Peptides in Cervical Cancer Patients
208	0	VLMEALAHL	Mining the Melanosome for Tumor Vaccine Targets: P.polypeptide Is a Novel Tumor-associated Antigen
209	0	VVCEPEDYV	Two Proliferation-Related Proteins, TYMS and PGK1, Could Be New Cytotoxic T Lymphocyte-Directed Tumor-Associated Antigens of HLA-A2+ Colon Cancer
210	0	WSIGVITYI	(IEDB)Novel myeloma-associated antigens revealed in the context of syngeneic hematopoietic stem cell transplantation
211	0	YAIDLPVSV	Identification of a Shared HLA-A*0201-restricted T-Cell Epitope from the Melanoma Antigen Tyrosinase-related Protein 2 (TRP2)
212	0	YILGSDINV	Identification of HLA-A2- or HLA-A24-Restricted CTL Epitopes Possibly Useful for Glypican-3-Specific Immunotherapy of Hepatocellular Carcinoma
213	0	YLLVAHVVV	Mining the Melanosome for Tumor Vaccine Targets: P.polypeptide Is a Novel Tumor-associated Antigen
214	0	YMIAHITGL	Two Proliferation-Related Proteins, TYMS and PGK1, Could Be New Cytotoxic T Lymphocyte-Directed Tumor-Associated Antigens of HLA-A2+ Colon Cancer
215	0	YQLPDWRLV	Cleavage and polyadenylation specificity factor (CPSF)‐derived peptides can induce HLA‐A2‐restricted and tumor‐specific CTLs in the majority of gastrointestinal cancer patients
216	0	YVITTQHWL	Identification of a Shared HLA-A*0201-restricted T-Cell Epitope from the Melanoma Antigen Tyrosinase-related Protein 2 (TRP2)
Bond fonts: the peptides from ligandome studies

## Sheet: Test set
Table S1. Dataset included in this study
No.	Y1/N0	Peptides	Database/Literature
1	1	AAGIGILTV	IEDB
2	1	ALDVYNGLL	Peptide Database
3	1	ALSVMGVYV	Peptide Database
4	1	ALTPVVVTL	IEDB
5	1	FLALIICNA	SYFPEITHI
6	1	FLDPRPLTV	SYFPEITHI
7	1	FLDRFLSCM	Peptide Database
8	1	FLTGNQLAV	SYFPEITHI
9	1	FLWGPRALV	IEDB
10	1	FMNKFIYEI	Peptide Database
11	1	FMVEDETVL	Peptide Database
12	1	FVGEFFTDV	IEDB
13	1	GLFGDIYLA	Peptide Database
14	1	GLQLGVQAV	Peptide Database
15	1	GLYDGMEHL	Peptide Database
16	1	ILHNGAYSL	Peptide Database
17	1	ILNAMIAKI	Peptide Database
18	1	ILSLELMKL	SYFPEITHI
19	1	ILTVILGVL	IEDB
20	1	IMIGVLVGV	Peptide Database
21	1	IMLCLIAAV	SYFPEITHI
22	1	KMDAEHPEL	Peptide Database
23	1	KTWGQYWQV	IEDB
24	1	KVAELVHFL	Peptide Database
25	1	KVVEFLAML	Peptide Database
26	1	LAALPHSCL	Peptide Database
27	1	LLDVAPLSL	IEDB
28	1	LLGNCLPTV	SYFPEITHI
29	1	LLNAFTVTV	Peptide Database
30	1	LLQAEAPRL	SYFPEITHI
31	1	LLSAVLPSV	IEDB
32	1	LVQENYLEY	SYFPEITHI
33	1	MIAVFLPIV	Peptide Database
34	1	MLGTHTMEV	SYFPEITHI
35	1	PLKQHFQIV	SYFPEITHI
36	1	PLQPEQLQV	Peptide Database
37	1	RLARLALVL	Peptide Database
38	1	RLLQETELV	Peptide Database
39	1	RLVDDFLLV	Peptide Database
40	1	RMFPNAPYL	IEDB
41	1	RMLPHAPGV	IEDB
42	1	RQKKIRIQL	Peptide Database
43	1	SLGSPVLGL	SYFPEITHI
44	1	SLGWLFLLL	Peptide Database
45	1	SLLQHLIGL	Peptide Database
46	1	STPPPGTRV	SYFPEITHI
47	1	SVYDFFVWL	IEDB
48	1	TINPQVSKT	IEDB
49	1	TLMSAMTNL	Peptide Database
50	1	TLPGYPPHV	Peptide Database
51	1	VLAGVGFFI	SYFPEITHI
52	1	VLLCESTAV	SYFPEITHI
53	1	VVPCEPPEV	Peptide Database
54	1	WLQYFPNPV	SYFPEITHI
55	1	YLEPGPVTA	IEDB
56	1	YLLPAIVHI	IEDB
57	1	YLQGMIAAV	SYFPEITHI
58	1	YVDPVITSI	SYFPEITHI
59	0	ALFCGVACA	Identification of a new HLA-A*0201-restricted cytotoxic T lymphocyte epitope from CML28
60	0	ALFEEVPEL	Two Proliferation-Related Proteins, TYMS and PGK1, Could Be New Cytotoxic T Lymphocyte-Directed Tumor-Associated Antigens of HLA-A2+ Colon Cancer
61	0	ALLPAGPLT	Frameshift peptide‐derived T‐cell epitopes: A source of novel tumor‐specific antigens
62	0	ALLVNLTRL	Identification of HLA-A*0201-Restricted Cytotoxic T Lymphocyte Epitopes Derived from HLA-DOβ as a Novel Target for Multiple Myeloma
63	0	AMLKNTVPI	Identification of MAGE-C1 (CT-7) epitopes for T-cell therapy of multiple myeloma
64	0	AMTKLGFKA	Proteasome-Assisted Identification of a SSX-2-Derived Epitope Recognized by Tumor-Reactive CTL Infiltrating Metastatic Melanoma
65	0	ATNQGRVEI	Identification of antigenic epitopes recognized by Mac-2 binding protein-specific cytotoxic T lymphocytes for use in cancer immunotherapy
66	0	CLALSDLLV	Synthetic Peptides Derived from the Melanocyte-stimulating Hormone Receptor MC1R Can Stimulate HLA-A2-restricted Cytotoxic T Lymphocytes That Recognize Naturally Processed Peptides on Human Melanoma Cells
67	0	CMQANSHYA	Mining Exomic Sequencing Data to Identify Mutated Antigens Recognized by Adoptively Transferred Tumor-reactive T cells
68	0	CVPVALMSA	Frameshift peptide‐derived T‐cell epitopes: A source of novel tumor‐specific antigens
69	0	DLLLGTLNI	Mapping of cytotoxic T lymphocytes epitopes in E7 antigen of human papillomavirus type 11
70	0	DMGHSAFQV	Identification of HLA-A2 or HLA-A24-restricted CTL epitopes for potential HSP105-targeted immunotherapy in colorectal cancer
71	0	EILSVVAKL	Recognition of Breast Cancer Cells by CD8+ Cytotoxic T-Cell Clones Specific for NY-BR-1
72	0	FFWQVLEAV	（IEDB)Novel myeloma-associated antigens revealed in the context of syngeneic hematopoietic stem cell transplantation
73	0	FLLCFCVLL	Cytotoxic T-Lymphocyte Responses to Human Papillomavirus Type 16 E5 and E7 Proteins and HLA-A*0201-Restricted T-Cell Peptides in Cervical Cancer Patients
74	0	FQPPPAVFA	Frameshift peptide‐derived T‐cell epitopes: A source of novel tumor‐specific antigens
75	0	FTVSGNILT	Simultaneous Humoral and Cellular Immune Response against Cancer–Testis Antigen NY-ESO-1: Definition of Human Histocompatibility Leukocyte Antigen (HLA)-A2–binding Peptide Epitopes
76	0	FVVRFIFNL	Identification of HLA-A*0201-Restricted Cytotoxic T Lymphocyte Epitopes Derived from HLA-DOβ as a Novel Target for Multiple Myeloma
77	0	GILVLLIIV	Identification of a new HLA-A2-restricted T-cell epitope within HM1.24 as immunotherapy target for multiple myeloma
78	0	GLIQLVEGV	Identification of HLA-A*0201-restricted Cytotoxic T Lymphocyte Epitope from TRAG-3 Antigen
79	0	GLLPPPPAL	Identification of an HLA-A*0201-restricted T-cell epitope derived from the prostate cancer-associated protein prostein
80	0	GLVEFARNL	Two Proliferation-Related Proteins, TYMS and PGK1, Could Be New Cytotoxic T Lymphocyte-Directed Tumor-Associated Antigens of HLA-A2+ Colon Cancer
81	0	GMFVALTKL	Identification of HLA-A*0201-Restricted Cytotoxic T Lymphocyte Epitopes Derived from HLA-DOβ as a Novel Target for Multiple Myeloma
82	0	HACWPAFTV	Identification of HLA-A*0201-restricted Cytotoxic T Lymphocyte Epitope from TRAG-3 Antigen
83	0	HVLVLHSFT	Pre-Existing Immunity to Tyrosinase-Related Protein (TRP)-2, a New TRP-2 Isoform, and the NY-ESO-1 Melanoma Antigen in a Patient with a Dramatic Response to Immunotherapy
84	0	IILDDLLET	Cleavage and polyadenylation specificity factor (CPSF)‐derived peptides can induce HLA‐A2‐restricted and tumor‐specific CTLs in the majority of gastrointestinal cancer patients
85	0	ILIDSGADI	Recognition of Breast Cancer Cells by CD8+ Cytotoxic T-Cell Clones Specific for NY-BR-1
86	0	ILILSIIFI	Identification of MAGE-C1 (CT-7) epitopes for T-cell therapy of multiple myeloma
87	0	ILTIRLTAA	Simultaneous Humoral and Cellular Immune Response against Cancer–Testis Antigen NY-ESO-1: Definition of Human Histocompatibility Leukocyte Antigen (HLA)-A2–binding Peptide Epitopes
88	0	KIFTFFFQL	Frameshift peptide‐derived T‐cell epitopes: A source of novel tumor‐specific antigens
89	0	KLDVKGKRV	Two Proliferation-Related Proteins, TYMS and PGK1, Could Be New Cytotoxic T Lymphocyte-Directed Tumor-Associated Antigens of HLA-A2+ Colon Cancer
90	0	KLKGKEAEL	Identification and characterization of epitopes of the receptor for hyaluronic acid–mediated motility (RHAMM/CD168) recognized by CD8+ T cells of HLA-A2–positive patients with acute myeloid leukemia
91	0	KLLMSQANV	A library-based screening method identifies neoantigen-reactive T cells in peripheral blood prior to relapse of ovarian cancer
92	0	KVMGLFAFV	Mining the Melanosome for Tumor Vaccine Targets: P.polypeptide Is a Novel Tumor-associated Antigen
93	0	LAMLDLLHV	ALK as a novel lymphoma-associated tumor antigen: identification of 2 HLA-A2.1–restricted CD8+T-cell epitopes
94	0	LASNHFLYL	Identification and functional validation of MHC class I epitopes in the tumor-associated antigen 5T4
95	0	LIGNESFAL	Identification of a Shared HLA-A*0201-restricted T-Cell Epitope from the Melanoma Antigen Tyrosinase-related Protein 2 (TRP2)
96	0	LLDNMKKAL	Identification of novel HLA-A*0201-restricted epitopes from anterior gradient-2 as a tumor-associated antigen against colorectal cancer
97	0	LLIIVILGV	Identification of a new HLA-A2-restricted T-cell epitope within HM1.24 as immunotherapy target for multiple myeloma
98	0	LLILILSII	Identification of MAGE-C1 (CT-7) epitopes for T-cell therapy of multiple myeloma
99	0	LLLGTLNIV	Mapping of cytotoxic T lymphocytes epitopes in E7 antigen of human papillomavirus type 11
100	0	LLLVALSYT	Identification of novel HLA-A*0201-restricted epitopes from anterior gradient-2 as a tumor-associated antigen against colorectal cancer
101	0	LLVVMGTLV	Identification of a Shared HLA-A*0201-restricted T-Cell Epitope from the Melanoma Antigen Tyrosinase-related Protein 2 (TRP2)
102	0	LQPPDPVGL	Mapping of cytotoxic T lymphocytes epitopes in E7 antigen of human papillomavirus type 11
103	0	LTAADHRQL	Simultaneous Humoral and Cellular Immune Response against Cancer–Testis Antigen NY-ESO-1: Definition of Human Histocompatibility Leukocyte Antigen (HLA)-A2–binding Peptide Epitopes
104	0	LTYVSFRNL	Identification and functional validation of MHC class I epitopes in the tumor-associated antigen 5T4
105	0	LVLHSFTDA	Pre-Existing Immunity to Tyrosinase-Related Protein (TRP)-2, a New TRP-2 Isoform, and the NY-ESO-1 Melanoma Antigen in a Patient with a Dramatic Response to Immunotherapy
106	0	MLFLRFCYI	Mining Exomic Sequencing Data to Identify Mutated Antigens Recognized by Adoptively Transferred Tumor-reactive T cells
107	0	MLGGRVKTL	Two Proliferation-Related Proteins, TYMS and PGK1, Could Be New Cytotoxic T Lymphocyte-Directed Tumor-Associated Antigens of HLA-A2+ Colon Cancer
108	0	MLLTKLKET	Identification of HLA-A2 or HLA-A24-restricted CTL epitopes for potential HSP105-targeted immunotherapy in colorectal cancer
109	0	MQLIYDSSL	(IEDB)Recognition of HLA-A2-restricted mammaglobin-A-derived epitopes by CD8+ cytotoxic T lymphocytes from breast cancer patients
110	0	NIFGTPEFV	(IEDB)Novel myeloma-associated antigens revealed in the context of syngeneic hematopoietic stem cell transplantation
111	0	NILTIRLTA	Simultaneous Humoral and Cellular Immune Response against Cancer–Testis Antigen NY-ESO-1: Definition of Human Histocompatibility Leukocyte Antigen (HLA)-A2–binding Peptide Epitopes
112	0	NLNAEMQNL	Identification and characterization of epitopes of the receptor for hyaluronic acid–mediated motility (RHAMM/CD168) recognized by CD8+ T cells of HLA-A2–positive patients with acute myeloid leukemia
113	0	PLTQHYQIL	Mapping of cytotoxic T lymphocytes epitopes in E7 antigen of human papillomavirus type 11
114	0	QIPEKIQKA	Proteasome-Assisted Identification of a SSX-2-Derived Epitope Recognized by Tumor-Reactive CTL Infiltrating Metastatic Melanoma
115	0	QLQLSISSC	Simultaneous Humoral and Cellular Immune Response against Cancer–Testis Antigen NY-ESO-1: Definition of Human Histocompatibility Leukocyte Antigen (HLA)-A2–binding Peptide Epitopes
116	0	QVLAFGLLL	Identification of Potential HLA-A *0201 Restricted CTL Epitopes Derived from the Epithelial Cell Adhesion Molecule (Ep-CAM) and the Carcinoembryonic Antigen (CEA)
117	0	RKYEAMTKL	Proteasome-Assisted Identification of a SSX-2-Derived Epitope Recognized by Tumor-Reactive CTL Infiltrating Metastatic Melanoma
118	0	RLLEFYLAM	Simultaneous Humoral and Cellular Immune Response against Cancer–Testis Antigen NY-ESO-1: Definition of Human Histocompatibility Leukocyte Antigen (HLA)-A2–binding Peptide Epitopes
119	0	RLLEGVNQL	Cleavage and polyadenylation specificity factor (CPSF)‐derived peptides can induce HLA‐A2‐restricted and tumor‐specific CTLs in the majority of gastrointestinal cancer patients
120	0	RLLGTEFQV	IEDB
121	0	RMLDKNPEV	Mining Exomic Sequencing Data to Identify Mutated Antigens Recognized by Adoptively Transferred Tumor-reactive T cells
122	0	RVIEASFPA	The Renal Cell Carcinoma-associated Antigen G250 Encodes a Human Leukocyte Antigen (HLA)-A2.1-restricted Epitope Recognized by Cytotoxic T Lymphocytes
123	0	SAANDPIFV	Pre-Existing Immunity to Tyrosinase-Related Protein (TRP)-2, a New TRP-2 Isoform, and the NY-ESO-1 Melanoma Antigen in a Patient with a Dramatic Response to Immunotherapy
124	0	SISSCLQQL	Simultaneous Humoral and Cellular Immune Response against Cancer–Testis Antigen NY-ESO-1: Definition of Human Histocompatibility Leukocyte Antigen (HLA)-A2–binding Peptide Epitopes
125	0	SIYQKVMEI	Recognition of Breast Cancer Cells by CD8+ Cytotoxic T-Cell Clones Specific for NY-BR-1
126	0	SLLACCLNA	Identification of a new HLA-A*0201-restricted cytotoxic T lymphocyte epitope from CML28
127	0	SLTANMKEV	ALK as a novel lymphoma-associated tumor antigen: identification of 2 HLA-A2.1–restricted CD8+T-cell epitopes
128	0	SLVQAGDKV	Identification of HLA-A*0201-Restricted T Cell Epitopes Derived from the Novel Overexpressed Tumor Antigen Calcium-Activated Chloride Channel 2
129	0	SSAPFLASA	Identification and functional validation of MHC class I epitopes in the tumor-associated antigen 5T4
130	0	SVLDAAQIV	Identification of HLA-A2 or HLA-A24-restricted CTL epitopes for potential HSP105-targeted immunotherapy in colorectal cancer
131	0	TLLSIFVRV	Identification of an HLA-A2-Restricted Epitope Peptide Derived from Hypoxia-Inducible Protein 2 (HIG2)
132	0	TLSVFGMQA	Two Proliferation-Related Proteins, TYMS and PGK1, Could Be New Cytotoxic T Lymphocyte-Directed Tumor-Associated Antigens of HLA-A2+ Colon Cancer
133	0	TMLPHHAGL	Cleavage and polyadenylation specificity factor (CPSF)‐derived peptides can induce HLA‐A2‐restricted and tumor‐specific CTLs in the majority of gastrointestinal cancer patients
134	0	VISVPSFFT	Identification of HLA-A2 or HLA-A24-restricted CTL epitopes for potential HSP105-targeted immunotherapy in colorectal cancer
135	0	VLLGLSALL	Identification of a new HLA-A2-restricted T-cell epitope within HM1.24 as immunotherapy target for multiple myeloma
136	0	VLRTEGEPL	Immunogenic peptides generated by frameshift mutations in DNA mismatch repair-deficient cancer cells
137	0	VVMGTLVAL	Identification of a Shared HLA-A*0201-restricted T-Cell Epitope from the Melanoma Antigen Tyrosinase-related Protein 2 (TRP2)
138	0	VVMRVDFNV	Two Proliferation-Related Proteins, TYMS and PGK1, Could Be New Cytotoxic T Lymphocyte-Directed Tumor-Associated Antigens of HLA-A2+ Colon Cancer
139	0	WQCTNGSEV	Identification of a Novel HLA-A*0201-restricted, Cytotoxic T Lymphocyte Epitope in a Human Glioma-associated Antigen, Interleukin 13 Receptor α2 Chain
140	0	YLDYLRRRV	Identification of SART3‐derived peptides capable of inducing HLA‐A2‐restricted and tumor‐specific CTLs in cancer patients with different HLA‐A2 subtypes
141	0	YLLGVVLTL	Identification of an HLA-A2-Restricted Epitope Peptide Derived from Hypoxia-Inducible Protein 2 (HIG2)
142	0	YLLHENCML	Recognition of Breast Cancer Cells by CD8+ Cytotoxic T-Cell Clones Specific for NY-BR-1
143	0	YLLILKTVL	Identification of Prostate-Specific G-Protein Coupled Receptor as a Tumor Antigen Recognized by CD8+ T Cells for Cancer Immunotherapy
144	0	YLLPTGEIV	Identification of a novel HLA-A*02:01-restricted cytotoxic T lymphocyte epitope derived from the EML4-ALK fusion gene
