# Supplementary material for: POTN: A Human Leukocyte Antigen-A2 Immunogenic Peptides Screening Model and Its Applications in Tumor Antigens Prediction
Source: Front Immunol. 2020 Oct 7;11:02193. doi: 10.3389/fimmu.2020.02193 (PMC7579403; doi:10.3389/fimmu.2020.02193)
Supplement: Supplementary file 4 [file Table_2.xlsx]

## Sheet: Table S2
Table S2. Dataset of CT-X antigen
No.	Peptide	Gene
1	AAAAAAAAA	ARX
2	AAAAAAAAF	ARX
3	AAAAAAAAI	PASD1
4	AAAAAAAAT	ARX
5	AAAAAAAAW	ARX
6	AAAAAAAFP	ARX
7	AAAAAAAIS	PASD1
8	AAAAAAATA	ARX
9	AAAAAAAVA	ARX
10	AAAAAAAWD	ARX
11	AAAAAAFPS	ARX
12	AAAAAAGVS	MAGEB2
13	AAAAAAISD	PASD1
14	AAAAAATAT	ARX
15	AAAAAAVAT	ARX
16	AAAAAAWDT	ARX
17	AAAAAFPSL	ARX
18	AAAAAGVSS	MAGEB2
19	AAAAAISDD	PASD1
20	AAAAATATA	ARX
21	AAAAAVATE	ARX
22	AAAAAWDTL	ARX
23	AAAAFPSLP	ARX
24	AAAAGVSST	MAGEB2
25	AAAAISDDQ	PASD1
26	AAAAMSCTG	MAGEB4
27	AAAATATAG	ARX
28	AAAAVATEG	ARX
29	AAAAVSCTE	MAGEB1
30	AAAAWDTLK	ARX
31	AAADRRASS	ARX
32	AAAFPSLPP	ARX
33	AAAGIPSMS	SAGE1
34	AAAGISSTI	SAGE1
35	AAAGVSSTK	MAGEB2
36	AAAISDDQI	PASD1
37	AAALLRQPT	ARX
38	AAAMLNDGS	MAGEB3
39	AAAMSCTGS	MAGEB4
40	AAAPEGEGL	CT47B1
41	AAAQEGEDE	GAGE1
42	AAARAGEGL	CT47A1
43	AAARNLWGN	CT47A1
44	AAASGQNRM	VENTXP1
45	AAATATAGP	ARX
46	AAAVATEGG	ARX
47	AAAVSCTES	MAGEB1
48	AAAWDTLKI	ARX
49	AAAYVFTND	SAGE1
50	AACVPQEDR	PASD1
51	AADEKPPEE	CT47B1
52	AADFHGNDF	SSX4
53	AADHRQLQL	CTAG1B
54	AADRRASSI	ARX
55	AADSPSPPH	MAGEA2
56	AAEAITAPL	RHOXF2
57	AAEARYPIY	FAM46D
58	AAEEKLSEE	CT47A1
59	AAEEKLTEE	CT47B1
60	AAEEPTSEE	CT47B1
61	AAEGEDEES	MAGEB6
62	AAEKEECPS	MAGEB1
63	AAEKEESPS	MAGEB4
64	AAEKGYSVG	AKAP4
65	AAEMRGTGE	AKAP4
66	AAENSELET	CPXCR1
67	AAEQQPSGF	PASD1
68	AAESAGPPQ	MAGEA4
69	AAESPDPPQ	MAGEA6
70	AAESPSPPH	MAGEA12
71	AAESPSPPQ	MAGEA11
72	AAEVVGVAG	CT47B1
73	AAFFSSTLN	MAGEA11
74	AAFPSLPPP	ARX
75	AAGAGNQEG	CT47B1
76	AAGASAQPL	PASD1
77	AAGCQNTMW	CPXCR1
78	AAGEEEKEQ	CT47B1
79	AAGEKLKSA	RHOXF2
80	AAGGGTGTE	ARX
81	AAGGIPSMS	SAGE1
82	AAGIGFVFL	CT47B1
83	AAGIPQEPQ	MAGEB2
84	AAGIPQKPQ	MAGEB1
85	AAGIPSMST	SAGE1
86	AAGISSTIT	SAGE1
87	AAGLAAVPQ	CT47B1
88	AAGLAAVPR	CT47A1
89	AAGMPPLPQ	MAGEC3
90	AAGSASAKR	FATE1
91	AAGSPGPLK	MAGEA5
92	AAGSREPPL	DDX53
93	AAGSSSPPQ	MAGEA9
94	AAGVSSTKS	MAGEB2
95	AAIETLIRK	DDX53
96	AAINSHITL	FTHL17
97	AAISDDQID	PASD1
98	AAISRKMVE	MAGEA2
99	AAKLVDLPC	TAF7L
100	AAKNTNNNQ	AKAP4
101	AALAELEEQ	AKAP4
102	AALLEEEEG	MAGEA4
103	AALLIIVLG	MAGEA9
104	AALLRQPTP	ARX
105	AALREEEEG	MAGEA1
106	AALRLKAKE	ARX
107	AALSKKVAD	MAGEA5
108	AALSRKVAE	MAGEA3
109	AALSRKVAK	MAGEA6
110	AAMADRPQP	FMR1NB
111	AAMLNDGSS	MAGEB3
112	AAMSCTGSD	MAGEB4
113	AANFDLAVA	CT47B1
114	AANFDLAVV	CT47A1
115	AANGQDEKS	MAGEB6
116	AAPEGEGLG	CT47B1
117	AAPLPRPGA	CTAG2
118	AAPQKSPWL	PLAC1
119	AAQEGEDEG	GAGE1
120	AAQLTQLNI	ARX
121	AAQSLPAPL	ARX
122	AARAGEGLG	CT47A1
123	AARASGPGG	CTAG1B
124	AARASGPRG	CTAG2
125	AARCMRRDF	CT45A1
126	AARFKKVVL	SAGE1
127	AARGREEHG	FMR1NB
128	AARNLWGNL	CT47A1
129	AARRGTTAM	MAGEB4
130	AASALKDVS	NXF2
131	AASANKPNF	AKAP4
132	AASAQDGRC	CTAG2
133	AASDNVFST	SAGE1
134	AASGLNGCC	CTAG1B
135	AASGQNRMT	VENTXP1
136	AASMSNRSD	AKAP4
137	AASNHASPN	TFDP3
138	AASNIPVVG	TFDP3
139	AASQFNVPM	AKAP4
140	AASQTPIGR	DDX53
141	AASSSPAAG	MAGEB2
142	AASSSSEGN	AKAP4
143	AASSSSTLI	MAGEA8
144	AASSSSTLV	MAGEA6
145	AASSSTLVS	MAGEC1
146	AASTDPNIV	TAF7L
147	AASVPEPAV	CT47B1
148	AASVQEAAS	CT47B1
149	AATATAGPR	ARX
150	AATESNPES	FMR1NB
151	AATGAVAAA	ARX
152	AATGVSSMS	SAGE1
153	AATLKIIER	NXF2
154	AATPIPAMS	SAGE1
155	AATSSSSPL	MAGEA1
156	AATTEEQEA	MAGEA5
157	AAVATEGGE	ARX
158	AAVFRHPAF	ARX
159	AAVPNLWDN	CT47B1
160	AAVPQGGSA	CT47B1
161	AAVPRGGSA	CT47A1
162	AAVSCTESD	MAGEB1
163	AAVSSSSPL	MAGEA4
164	AAVTHNIRE	SAGE1
165	AAVTHSICE	SAGE1
166	AAVVECEKR	DDX53
167	AAWDTLKIS	ARX
168	AAYLWELTR	PAGE3
169	AAYQPDQMR	PASD1
170	AAYVFTNDG	SAGE1
171	ACFFVQDAS	NXF2
172	ACFSLAIPF	NXF2
173	ACLGDCRRS	MAGEB6
174	ACLYHPNSF	CPXCR1
175	ACMSEIKNL	FAM46D
176	ACSNKDEKG	AKAP4
177	ACSSPSVVA	MAGEA10
178	ACTLAQFLQ	MAGEB6
179	ACTVRNLAR	TAF7L
180	ACVPQEDRL	PASD1
181	ACWPAFTVL	CSAG2
182	ACYEFLWGP	MAGEA12
183	ADDATVMAS	MAGEC2
184	ADDETPNPP	MAGEA10
185	ADDLQRQDN	FMR1NB
186	ADDLSSDFN	DDX53
187	ADEKPPEEA	CT47B1
188	ADFAACVPQ	PASD1
189	ADFHGNDFG	SSX4
190	ADFQGNDFD	SSX5
191	ADGDIHLSP	TAF7L
192	ADGPGGPGI	CTAG1B
193	ADGQNIGCR	IL13RA2
194	ADHRQLQLS	CTAG1B
195	ADIKRKLVK	CT45A1
196	ADISQMLVC	TAF7L
197	ADKMLDMEF	DDX53
198	ADLAEMARE	CT47B1
199	ADLIHFLLL	MAGEA5
200	ADLPPVKKN	DDX53
201	ADLTRVIMP	MAGEA11
202	ADLVGFLLL	MAGEA1
203	ADMLKCVRR	MAGEB6
204	ADMLKIVQK	MAGEB3
205	ADMLKVVDE	MAGEB1
206	ADMPAMSTR	SAGE1
207	ADNVLSTAP	SAGE1
208	ADPAERQGP	CT55
209	ADPATAAAD	ARX
210	ADPEKAVQG	ARX
211	ADPNMIYQV	CPXCR1
212	ADPTGHSYV	MAGEA1
213	ADPVDLEFS	PASD1
214	ADQVNIDYL	AKAP4
215	ADRPQPGWR	FMR1NB
216	ADRRASSIA	ARX
217	ADSISKGLM	AKAP4
218	ADSPSPPHS	MAGEA2
219	ADSQEQGHP	GAGE1
220	ADSSNTSPG	MAGEB6
221	ADVLSRLAL	MAGEC3
222	AEAAGAGNQ	CT47B1
223	AEAITAPLF	RHOXF2
224	AEANPRDLG	DDX53
225	AEARYPIYV	FAM46D
226	AEAVSTRWE	TAF7L
227	AECHDHGST	NXF2
228	AECSKYSYK	DDX53
229	AEDENDSKG	SSX1
230	AEDFQGNDL	SSX2
231	AEDGTKEIE	TAF7L
232	AEDLKMARN	TFDP3
233	AEEAADEKP	CT47B1
234	AEEAAEEKL	CT47A1
235	AEEDSDIGP	CT47B1
236	AEEEEAPCC	MAGEB2
237	AEEEKNKRQ	LUZP4
238	AEEENGLKE	SSX4
239	AEEGLQAQG	MAGEA8
240	AEEGNDSEE	SSX2
241	AEEGNDSKG	SSX5
242	AEEGNVSKE	SSX3
243	AEEGSDSKG	SSX6P
244	AEEKLSEEA	CT47A1
245	AEEKLTEEA	CT47B1
246	AEELNHGRQ	FATE1
247	AEEPATEEP	CT47A1
248	AEEPTSEEA	CT47B1
249	AEEPVTEAE	MAGEC2
250	AEEQCQEHQ	AKAP4
251	AEEQEAAFF	MAGEA11
252	AEEQKAASS	MAGEA8
253	AEFEEKMNE	FAM133A
254	AEFGPFPFV	RHOXF2
255	AEFIESGQY	TAF7L
256	AEGEDEESV	MAGEB6
257	AEGKDGEDS	ARX
258	AEGRGTGGS	CTAG1B
259	AEGSSQEDE	SPANXN2
260	AEGSVLDLA	MAGEC3
261	AEIHRRASE	MAGEB5
262	AEILESVIR	MAGEA10
263	AEIRKMSLL	MAGEA10
264	AEIVGKKLL	PASD1
265	AEKEECPSS	MAGEB1
266	AEKEESPSS	MAGEB4
267	AEKGYSVGG	AKAP4
268	AEKNQGQSE	LUZP4
269	AEKQEESHS	MAGEB6
270	AEKVGEHIL	AKAP4
271	AELARRSLA	CTAG1B
272	AELEEQAAS	AKAP4
273	AELHLPPKL	ARX
274	AELVEFLLL	MAGEC2
275	AELVHFLLH	MAGEA9
276	AELVHFLLL	MAGEA12
277	AELVQFLLL	MAGEC3
278	AELVRFLLR	MAGEA8
279	AELVRRILS	CTAG2
280	AEMAREPAE	CT47B1
281	AEMEMSLAE	FATE1
282	AEMKERDKG	AKAP4
283	AEMLERVIK	MAGEA4
284	AEMLESVIK	MAGEA9
285	AEMLESVLR	MAGEA2
286	AEMLGSVIK	MAGEA11
287	AEMLGSVIR	MAGEA12
288	AEMLGSVVG	MAGEA6
289	AEMLKIISK	MAGEB4
290	AEMLMIVIK	MAGEC2
291	AEMLTNVIS	MAGEC1
292	AEMLTTVIK	MAGEC3
293	AEMMELGSR	FATE1
294	AEMQMNVIN	MAGEC3
295	AEMRGTGEE	AKAP4
296	AENISSLLG	PASD1
297	AENKVKNSK	CT47A1
298	AENSELETE	CPXCR1
299	AEPLSNWDR	DDX53
300	AEQQPSGFY	PASD1
301	AEQRDSNKP	PASD1
302	AEQTRLMPA	PASD1
303	AEQYKLNQQ	DDX53
304	AERQGPQQQ	CT55
305	AESAGPPQS	MAGEA4
306	AESLFREAL	MAGEA4
307	AESLHGNSE	DDX53
308	AESMYGDFQ	FAM46D
309	AESPDPPQS	MAGEA6
310	AESPSPPHS	MAGEA12
311	AESPSPPQS	MAGEA11
312	AETSKMKVL	MAGEB4
313	AETSYEKVI	MAGEA9
314	AETSYVKVL	MAGEA8
315	AETTKMKVL	MAGEB1
316	AETTKMRVL	MAGEB6
317	AETTYWISP	IL13RA2
318	AEVEQYGPQ	PASD1
319	AEVGNDSKE	SSX9P
320	AEVVGVAGP	CT47B1
321	AEYLFDKLT	FTHL17
322	AFAKRPRDD	SSX6P
323	AFARRPRAG	SSX9P
324	AFARRPRDD	SSX4
325	AFARRPTVG	SSX2
326	AFCEESGLR	MAGEC3
327	AFCYHCANL	ZNF645
328	AFCYRKAKK	SPANXN1
329	AFDDIAKYF	SSX5
330	AFDDIATYF	SSX1
331	AFEGFPQSP	MAGEC1
332	AFFSSTLNV	MAGEA11
333	AFGEPRELL	MAGEC1
334	AFGIPQEPQ	MAGEB4
335	AFGRLFSTM	ARX
336	AFGVELKEM	MAGEB6
337	AFHLEKNVN	FTHL17
338	AFHLGHLRE	MAGEC3
339	AFINMAATG	SAGE1
340	AFISPAFGR	ARX
341	AFKNLVLRN	TFDP3
342	AFNQQQLVQ	PASD1
343	AFNVMFSAP	CTAG2
344	AFPSLPPPP	ARX
345	AFPSWYMDA	MAGEC3
346	AFPTHYEEA	MAGEB2
347	AFPTTINFT	MAGEA1
348	AFQFWYEEA	MAGEB3
349	AFQGPAAYQ	PASD1
350	AFQKTHYPD	ARX
351	AFQQYPDLL	DDX53
352	AFSAGSGQS	PLAC1
353	AFSAQSGMK	NXF2
354	AFSIPVSTL	NXF2
355	AFSSQYEEA	MAGEB5
356	AFTMLQTEG	NXF2
357	AFTPLQLQE	RHOXF2
358	AFTRTFIAT	NXF2
359	AFTVLGEAW	CSAG2
360	AFVCLAIGC	IL13RA2
361	AFVRRPRVG	SSX5
362	AFYFNRDDV	FTHL17
363	AFYGRTADP	CT55
364	AGAAAAAAA	ARX
365	AGAAAPEGE	CT47B1
366	AGAAARAGE	CT47A1
367	AGAARASGP	CTAG1B
368	AGAGIPPMS	SAGE1
369	AGAGNQEGG	CT47B1
370	AGAGTPAIS	SAGE1
371	AGAQEAQPL	PLAC1
372	AGAQGGEEK	RHOXF2
373	AGAQIPEKI	SSX7
374	AGAQTHPPG	ARX
375	AGARPRVAA	MAGEB4
376	AGASAQPLQ	PASD1
377	AGASIPAMS	SAGE1
378	AGATGGRGP	CTAG1B
379	AGCQNTMWV	CPXCR1
380	AGDPPVTVM	SAGE1
381	AGDSLIAGS	CT45A1
382	AGEEEKEQE	CT47B1
383	AGEGLGLIQ	CT47A1
384	AGEKLKSAG	RHOXF2
385	AGELIKILD	DDX53
386	AGEQECEYN	ZNF645
387	AGFADVLSR	MAGEC3
388	AGGGTGTED	ARX
389	AGGIPSMST	SAGE1
390	AGGPGEAGA	CTAG1B
391	AGGPGSAPA	ARX
392	AGGPPNTKA	FATE1
393	AGHRQEDGR	MAGEC3
394	AGHSYILVT	MAGEA9
395	AGIGFVFLY	CT47B1
396	AGIPAMSTR	SAGE1
397	AGIPPMSTR	SAGE1
398	AGIPQEPQR	MAGEB2
399	AGIPQKPQG	MAGEB1
400	AGIPSMSTR	SAGE1
401	AGISCRSTR	SAGE1
402	AGISSTITR	SAGE1
403	AGLAAVPQG	CT47B1
404	AGLAAVPRG	CT47A1
405	AGLAEYLFD	FTHL17
406	AGLLIIVLA	MAGEA3
407	AGLMDPVDP	PASD1
408	AGLVKMSRK	CSAG2
409	AGMLMHFIL	MAGEB1
410	AGMPPLPQS	MAGEC3
411	AGMPSLLQS	MAGEC1
412	AGNAHKNSE	CPXCR1
413	AGNFQGIRF	FATE1
414	AGNQEGGDS	CT47B1
415	AGPPQSPQG	MAGEA4
416	AGPRGEAPP	ARX
417	AGPSDSGTR	CT55
418	AGPVEGLGE	CT47B1
419	AGQAEFGPF	RHOXF2
420	AGQAFTMLQ	NXF2
421	AGQGPKPEA	GAGE1
422	AGQHNRKGE	TFDP3
423	AGQVKRPLP	PASD1
424	AGREHFAFG	MAGEC1
425	AGREHFLFG	MAGEA11
426	AGREHFVYG	MAGEC2
427	AGRMRVVGW	CTAG2
428	AGRSRSALK	MAGEB3
429	AGSAMSKAK	CT45A1
430	AGSASAKRV	FATE1
431	AGSDERANS	MAGEB5
432	AGSDSEEGL	ARX
433	AGSGQSPMT	PLAC1
434	AGSHDPKCR	AKAP4
435	AGSLPESEP	MAGEC3
436	AGSPGPLKS	MAGEA5
437	AGSQIPEKI	SSX9P
438	AGSREPPLC	DDX53
439	AGSRSNGTW	TFDP3
440	AGSSSPPQS	MAGEA9
441	AGSTDPPQS	MAGEA1
442	AGTPAISTN	SAGE1
443	AGVFNAGSD	MAGEB5
444	AGVPGHLWE	RHOXF2
445	AGVSGSKYD	MAGEB6
446	AGVSSTKSK	MAGEB2
447	AHAEIRKMS	MAGEA10
448	AHAETSKMK	MAGEB4
449	AHAETSYEK	MAGEA9
450	AHATAAEKE	MAGEB1
451	AHEFIELIF	MAGEC3
452	AHFLLRKYR	MAGEA4
453	AHGQSLEED	FMR1NB
454	AHIKRRHKR	ZNF645
455	AHKEIKEKL	AKAP4
456	AHKNSENEP	CPXCR1
457	AHKRGSVFM	ZNF645
458	AHLELATYE	FMR1NB
459	AHLESLFRE	MAGEA8
460	AHLQEYAGN	FATE1
461	AHNIREERM	SAGE1
462	AHPRKLLMQ	MAGEA2
463	AHPRKLLTQ	MAGEA12
464	AHRHRHRRG	LUZP4
465	AHRWSSQNT	SSX2
466	AHSESIKKK	MAGEC2
467	AHSEVIKRK	MAGEC1
468	AHYEFLWGS	MAGEA9
469	AHYQFLWGP	MAGEB5
470	AIDFTLWRQ	MAGEA5
471	AIEGDCAPE	MAGEA2
472	AIETLIRKQ	DDX53
473	AIFGSLSDE	MAGEA11
474	AIGCLYTFL	IL13RA2
475	AIGMLATSS	TFDP3
476	AIGPIQRPA	MAGEC3
477	AIGPWSALA	MAGEC3
478	AIIAIEGDC	MAGEA2
479	AIIAKEGDC	MAGEA12
480	AIIAREGDC	MAGEA3
481	AIIDTTDDA	MAGEC3
482	AIIDTTDDS	MAGEC1
483	AIIFKRLSK	MAGEB6
484	AIKVDVVPR	CT55
485	AILPSFMRN	SSX3
486	AINSHITLE	FTHL17
487	AIPFDPKDS	NXF2
488	AIPPSQLDS	CT45A1
489	AIPTAIDFT	MAGEA5
490	AIQNQQNAL	PASD1
491	AIRDCFPKL	NXF2
492	AISDDQIDI	PASD1
493	AISITPVHK	CT55
494	AISLILVCL	FMR1NB
495	AISRKMVEL	MAGEA2
496	AISSSSIPQ	PASD1
497	AISTNGLYS	SAGE1
498	AITAPLFIS	RHOXF2
499	AITFRRPSR	CPXCR1
500	AIVRSVLFV	CPXCR1
501	AIVSEDFVP	CT55
502	AIWEALSVM	MAGEA8
503	AKAAEKGYS	AKAP4
504	AKAAIETLI	DDX53
505	AKAKAAIET	DDX53
506	AKALSVKQL	AKAP4
507	AKASEKRSK	SSX6P
508	AKASSSSHA	MAGEB3
509	AKAVSQDMV	PLAC1
510	AKCQGEENA	MAGEB1
511	AKDLIVSAL	AKAP4
512	AKEGDCAPE	MAGEA12
513	AKEHAAQLT	ARX
514	AKEKVKKKK	FAM133A
515	AKELVTKAE	MAGEA4
516	AKEPLTRAE	MAGEC3
517	AKERQPDEA	AKAP4
518	AKFRAASNH	TFDP3
519	AKFSSFSQP	MAGEB5
520	AKGRNRRSH	FMR1NB
521	AKIHTLLPW	IL13RA2
522	AKKIHSNQL	SPANXN1
523	AKKINDDIK	SAGE1
524	AKKKRRCEE	FAM133A
525	AKKLMTGHA	CT45A1
526	AKKPTPPDY	ZNF645
527	AKLNNTVPS	MAGEC2
528	AKLTKESYP	FAM46D
529	AKLVDLPCV	TAF7L
530	AKLVHFLLL	MAGEA6
531	AKMNGATPR	MAGEB1
532	AKNTNNNQS	AKAP4
533	AKPCNELQD	FMR1NB
534	AKPPSTQRA	AKAP4
535	AKRPRDDAK	SSX6P
536	AKRVWNMTA	FATE1
537	AKSHQGEKN	MAGEB2
538	AKVNDIAPG	MAGEB5
539	AKVNDTTPN	MAGEB4
540	AKVNGSDPR	MAGEA10
541	AKVNGTTPC	MAGEB2
542	AKVNKTVPS	MAGEB3
543	AKVRIFGNR	DDX53
544	AKWRKREKA	ARX
545	AKWRRHQRA	RHOXF2
546	AKYFSEKEW	SSX5
547	AKYFSKEEW	SSX6P
548	AKYFSKKEW	SSX9P
549	AKYSNDGAA	AKAP4
550	AKYVSLTEA	TFDP3
551	ALADPATAA	ARX
552	ALAEFEEKM	FAM133A
553	ALAELEEQA	AKAP4
554	ALAETSYVK	MAGEA8
555	ALAFYGRTA	CT55
556	ALAGFADVL	MAGEC3
557	ALALVRPSS	CT83
558	ALDEKVAEL	MAGEA8
559	ALDELGGPG	ARX
560	ALDFQVLGL	PAGE3
561	ALDLQNLRF	NXF2
562	ALDSAWTAA	ARX
563	ALDSFSHDF	SAGE1
564	ALEALLNFF	FMR1NB
565	ALEAQQEAL	MAGEA1
566	ALEEQGATW	FATE1
567	ALELMMDHL	PASD1
568	ALENFFRYF	FTHL17
569	ALEPYVTEM	TFDP3
570	ALGFQHALS	AKAP4
571	ALGLSCDSM	MAGEA9
572	ALGLVCVQA	MAGEA1
573	ALGLVGAQA	MAGEA12
574	ALGLVGVQA	MAGEA5
575	ALHVEAECS	DDX53
576	ALIDEVERA	MAGEB6
577	ALIETSYVK	MAGEA6
578	ALIEVGPDH	MAGEC2
579	ALIGEEKET	AKAP4
580	ALIVFWKYR	CT83
581	ALKDEEERA	MAGEA10
582	ALKDEEKAG	MAGEB2
583	ALKDMEDRA	MAGEC3
584	ALKDVEERA	MAGEC1
585	ALKDVEERV	MAGEC2
586	ALKDVSYKI	NXF2
587	ALKEIDSHC	SAGE1
588	ALKEVNPTT	MAGEB4
589	ALKKPQRAL	MAGEB3
590	ALKLIQYHL	AKAP4
591	ALKLKVAEL	MAGEA9
592	ALKVLGELN	FAM46D
593	ALLARKQGA	CT45A1
594	ALLCGRGEA	SSX5
595	ALLEEEEGV	MAGEA4
596	ALLIIVLGV	MAGEA9
597	ALLKEPRRC	ARX
598	ALLNFFFPT	FMR1NB
599	ALLRQPTPA	ARX
600	ALLSIFQSS	MAGEC1
601	ALMARNMLP	RHOXF2
602	ALNMMGLYD	MAGEA10
603	ALNVLMAMN	TFDP3
604	ALPESESLP	MAGEC3
605	ALPKSGLLM	MAGEB6
606	ALPKTQHDL	NXF2
607	ALPTTISFT	MAGEA4
608	ALQAEEQEA	MAGEA11
609	ALQCVDYIK	IL13RA2
610	ALQDEEESP	MAGEB5
611	ALRDEEERA	MAGEB4
612	ALRDEEERV	MAGEB3
613	ALREEEEGV	MAGEA1
614	ALREEGEGV	MAGEA11
615	ALRLKAKEH	ARX
616	ALSKFPRQP	CSAG2
617	ALSKKVADL	MAGEA5
618	ALSLQDFRG	PASD1
619	ALSNKVDEL	MAGEA4
620	ALSPSTSTC	AKAP4
621	ALSPVVLPP	MAGEC3
622	ALSRKMAEL	MAGEA12
623	ALSRKVAEL	MAGEA3
624	ALSRKVAKL	MAGEA6
625	ALSTTTSVD	MAGEB3
626	ALSTVLPGL	SAGE1
627	ALSVKQLES	AKAP4
628	ALSVMGLYD	MAGEA8
629	ALSVMGVYV	MAGEA9
630	ALSYLKDPM	DDX53
631	ALTDMDPDN	MAGEC3
632	ALTQEFVEN	DDX53
633	ALTTTYDPS	ZNF645
634	ALVETSYVK	MAGEA12
635	ALVRPSSSG	CT83
636	ALWESEGPE	MAGEC3
637	AMADRPQPG	FMR1NB
638	AMAKKINDD	SAGE1
639	AMARWRGPT	FAM133A
640	AMASASPSV	MAGEC3
641	AMASASSSA	MAGEA10
642	AMDAIFGSL	MAGEA11
643	AMDHRRWPA	ZNF645
644	AMEGDSASE	MAGEA4
645	AMEGGHAPE	MAGEA1
646	AMESAFHLE	FTHL17
647	AMGRKCSKA	MAGEB3
648	AMLKNTVPI	MAGEC1
649	AMLKRLVSA	AKAP4
650	AMLNDGSSA	MAGEB3
651	AMNIISREK	TFDP3
652	AMPFATPME	CTAG1B
653	AMPQNYQDS	AKAP4
654	AMRLDLTEA	ARX
655	AMRVAHLEL	FMR1NB
656	AMSARDLYA	SAGE1
657	AMSCTGSDK	MAGEB4
658	AMSKAKKLM	CT45A1
659	AMSSRDLYA	SAGE1
660	AMSTRDQHA	SAGE1
661	AMSTRDQYA	SAGE1
662	AMTHLQHKL	FAM46D
663	AMTKLGFKA	SSX5
664	AMTKLGFKV	SSX1
665	AMTKLGFNV	SSX6P
666	AMTSAYSRA	MAGEB4
667	AMVLSLTEE	RHOXF2
668	ANANGRDPT	MAGEA11
669	ANEELKVLM	TFDP3
670	ANEGTSSIV	TAF7L
671	ANFDLAVAT	CT47B1
672	ANFDLAVVA	CT47A1
673	ANGHILPNS	FMR1NB
674	ANGQDEKSP	MAGEB6
675	ANGQFIDKL	AKAP4
676	ANGRDPTSY	MAGEA11
677	ANISEKINK	SSX1
678	ANKEDTWKF	MAGEB5
679	ANKPNFRGT	AKAP4
680	ANLEDRSPR	MAGEA11
681	ANLWLWMNQ	FATE1
682	ANLYDKVGY	ZNF645
683	ANNFPINHK	CPXCR1
684	ANPQGLAGH	MAGEC3
685	ANPRDLGAS	DDX53
686	ANQSVPEDL	DDX53
687	ANQVASDMM	AKAP4
688	ANRHLSRLM	CT47B1
689	ANSKIEKKQ	MAGEB3
690	ANSRDEEYP	MAGEB5
691	ANTVGLTDE	MAGEC2
692	APAAGGGTG	ARX
693	APATEEQEA	MAGEA6
694	APATEEQET	MAGEA12
695	APATEEQQT	MAGEA2
696	APCCSSSVS	MAGEB2
697	APDNSLSTV	SAGE1
698	APDNVLLTL	SAGE1
699	APEEAIWEA	MAGEA8
700	APEEEIWEE	MAGEA1
701	APEEKIWEE	MAGEA12
702	APEEVIWEA	MAGEA9
703	APEEVTKSQ	CT47B1
704	APEGEDSLS	MAGEC1
705	APEGEGLGL	CT47B1
706	APEPSLKKM	SPANXN1
707	APEWKRAEA	DDX53
708	APFEAELHL	ARX
709	APFRDVPKQ	FMR1NB
710	APFSRSSHP	MAGEB1
711	APFVPPPPA	ARX
712	APGAFSSQY	MAGEB5
713	APGLMDVQI	MAGEA8
714	APGNILSTA	SAGE1
715	APGPSTCQK	AKAP4
716	APGSDPVRY	MAGEA8
717	APKQSLQKT	SPANXN2
718	APKRQRCMP	MAGEA10
719	APKVKTLNL	NXF2
720	APLAVEEDA	MAGEA10
721	APLDQAGLM	PASD1
722	APLFISGMR	RHOXF2
723	APLGLSTFL	ARX
724	APLPRPGAV	CTAG2
725	APLTSASTA	ARX
726	APLTSRADP	ARX
727	APNRVLAPK	SPANXN2
728	APPAKPPST	AKAP4
729	APPLPVPGV	CTAG1B
730	APPPELSLS	ZNF645
731	APPPPPPTA	ARX
732	APPPSPSSP	ZNF645
733	APPQLVHMA	SAGE1
734	APPQTEISD	ZNF645
735	APPTTTAAA	MAGEB1
736	APPWLRHMA	SAGE1
737	APPWPDATI	SAGE1
738	APQKSPWLT	PLAC1
739	APQLGHMAA	SAGE1
740	APQSQNGNP	ZNF645
741	APQVSISRS	ARX
742	APRGPHGGA	CTAG1B
743	APSDPVSVL	AKAP4
744	APSSLCKYF	NXF2
745	APTTAAAAA	MAGEB2
746	APTTEEQEA	MAGEA4
747	APVGGNVTS	CT45A1
748	APVIVDIDS	NXF2
749	APVSQEGAQ	CT47B1
750	APYFAAEAR	FAM46D
751	APYGPQLQW	MAGEA11
752	APYSVKNKL	NXF2
753	AQAEAAGAG	CT47B1
754	AQAEKNQGQ	LUZP4
755	AQAIIDTTD	MAGEC3
756	AQALQAEEQ	MAGEA11
757	AQAPATEEQ	MAGEA12
758	AQAPLAVEE	MAGEA10
759	AQAPTTEEQ	MAGEA4
760	AQDAAGEEE	CT47B1
761	AQDAPPLPV	CTAG1B
762	AQDGRCPCG	CTAG2
763	AQDRIATTD	MAGEA10
764	AQEAQPLQP	PLAC1
765	AQEATAPEE	CT47A1
766	AQEEALGLV	MAGEA4
767	AQEEDLGLV	MAGEA11
768	AQEGEDEGA	GAGE1
769	AQEKEERRG	SSX2
770	AQELPSDDQ	PAGE3
771	AQEPTGEEE	MAGEA9
772	AQFLQKKFE	MAGEB6
773	AQGDGCRGV	CTAG2
774	AQGEALGLV	MAGEA12
775	AQGEAPGLM	MAGEA8
776	AQGEDLGLM	MAGEA9
777	AQGGEEKDG	RHOXF2
778	AQGTFGGVF	TFDP3
779	AQHPTDEEE	MAGEC2
780	AQIACSSPS	MAGEA10
781	AQIPEKIQK	SSX7
782	AQISEKLRK	SSX4
783	AQITATNKK	MAGEB3
784	AQKDEKCYE	PLAC1
785	AQKLMRLQN	FTHL17
786	AQLEFMFQE	MAGEA9
787	AQLTQLNIL	ARX
788	AQNCQNLRV	TFDP3
789	AQPEPEQGT	RHOXF2
790	AQPIVPVQR	PASD1
791	AQPLQPSHF	PLAC1
792	AQPLQPSSP	PASD1
793	AQPPSGQRR	CTAG1B
794	AQPSQVRQK	FTHL17
795	AQQEALGLV	MAGEA1
796	AQQPNVHAF	RHOXF2
797	AQRQKDLIM	TAF7L
798	AQSAFEGFP	MAGEC1
799	AQSGMKLEW	NXF2
800	AQSLPAPLT	ARX
801	AQSPLQIPV	MAGEC1
802	AQSPLQRPV	MAGEC1
803	AQSPLQSPV	MAGEC1
804	AQSSLQIPV	MAGEC1
805	AQSTFEGFP	MAGEC1
806	AQSTQYEKC	AKAP4
807	AQTGILWLL	GAGE1
808	AQTGTGKTL	DDX53
809	AQTHPPGLP	ARX
810	AQTSLEEFN	FATE1
811	AQVRSSVRA	MAGEB1
812	ARAFDDIAK	SSX5
813	ARAGEGLGL	CT47A1
814	ARALLKEPR	ARX
815	ARASGPGGG	CTAG1B
816	ARASGPRGG	CTAG2
817	ARCFDYEIE	IL13RA2
818	ARCMRRDFV	CT45A1
819	ARDETRGLN	MAGEB2
820	ARDLRTPKH	CTAG2
821	ARDLYATVT	SAGE1
822	AREEEIWEF	MAGEB4
823	AREETQGLK	MAGEB1
824	AREFIEILF	MAGEC3
825	AREFMELLF	MAGEC2
826	AREGDCAPE	MAGEA3
827	AREKRQQTR	MAGEB3
828	AREKRQRTR	MAGEB4
829	AREKRRKAR	MAGEB2
830	AREPAEEAA	CT47B1
831	AREPFTKAE	MAGEA12
832	AREPICYPS	MAGEA9
833	AREPVTKAE	MAGEA6
834	AREVLEFLS	MAGEC3
835	ARFKKVVLI	SAGE1
836	ARFLLLKYQ	MAGEC1
837	ARGEALGLV	MAGEA6
838	ARGPESRLL	CTAG1B
839	ARGREEHGD	FMR1NB
840	ARKIITEDL	MAGEB6
841	ARKQGAGDS	CT45A1
842	ARKQLLDWL	AKAP4
843	ARKQVTSAS	ZNF645
844	ARLNGSVAS	FAM46D
845	ARMENGQRK	SAGE1
846	ARNLVPKAL	TFDP3
847	ARNLWGNLP	CT47A1
848	ARNMLPFMA	RHOXF2
849	ARPGERPDG	ARX
850	ARPRVAARR	MAGEB4
851	ARQKRILVN	CT83
852	ARRGTTAMT	MAGEB4
853	ARRPDSRLL	CTAG2
854	ARRPRAGAQ	SSX7
855	ARRPRAGSQ	SSX9P
856	ARRPRDDAQ	SSX4
857	ARRPTVGAQ	SSX3
858	ARRRTTATT	MAGEB1
859	ARRSLAQDA	CTAG1B
860	ARRYPASGI	CT47A1
861	ARSMNVTEL	RHOXF2
862	ARSQSVKMK	TAF7L
863	ARSRAPFSR	MAGEB1
864	ARVQVWFQN	ARX
865	ARVRFFFPS	MAGEA1
866	ARVRIAYPS	MAGEA4
867	ARVRISYPS	MAGEA8
868	ARWRGPTQS	FAM133A
869	ARYEFLWGP	MAGEB3
870	ARYPIYVIP	FAM46D
871	ASAASALKD	NXF2
872	ASAFPTTIN	MAGEA1
873	ASAGQGPKP	GAGE1
874	ASAIPTAID	MAGEA5
875	ASAKRVWNM	FATE1
876	ASALKDVSY	NXF2
877	ASALPTTIS	MAGEA4
878	ASANKPNFR	AKAP4
879	ASAQDGRCP	CTAG2
880	ASAQPLQPS	PASD1
881	ASASPSVMS	MAGEC3
882	ASASSSATG	MAGEA10
883	ASDGREDSV	MAGEA12
884	ASDLTNIAI	TFDP3
885	ASDMMVSLM	AKAP4
886	ASDNVFSTV	SAGE1
887	ASDSLQLVF	MAGEA6
888	ASDYKDFYI	IL13RA2
889	ASECMLLVF	MAGEA10
890	ASECMQVIF	MAGEA8
891	ASEEEIWEE	MAGEA4
892	ASEEVIWDV	MAGEC1
893	ASEEVIWEV	MAGEC2
894	ASEFASHHY	ZNF645
895	ASEFMQVIF	MAGEA9
896	ASEGLSVVF	MAGEB2
897	ASEHIEVVF	MAGEB5
898	ASEKIFYVY	SSX2
899	ASEKIIYVY	SSX5
900	ASEKRSKAF	SSX6P
901	ASEMAYEAV	AKAP4
902	ASESLKMIF	MAGEA4
903	ASESLQLVF	MAGEA1
904	ASESLSVMS	MAGEC2
905	ASEYLQLVF	MAGEA12
906	ASFNMEVVF	MAGEB3
907	ASFRKLTLS	LUZP4
908	ASFSQATTS	MAGEB1
909	ASGALADPA	ARX
910	ASGIHFVLL	CT47A1
911	ASGLNGCCR	CTAG1B
912	ASGLQNDGK	SSX9P
913	ASGPGGGAP	CTAG1B
914	ASGPKRGKH	SSX9P
915	ASGPQNDGK	SSX6P
916	ASGPQNNGK	SSX5
917	ASGPRGGAP	CTAG2
918	ASGQNRMTQ	VENTXP1
919	ASGSQNDGK	SSX7
920	ASHHYNLNI	ZNF645
921	ASHNGISYK	FAM46D
922	ASIANLWLW	FATE1
923	ASIKRKKKR	MAGEA11
924	ASIPAMSSR	SAGE1
925	ASIPQESQG	MAGEB6
926	ASKAASMSN	AKAP4
927	ASKIASEMA	AKAP4
928	ASKSRATAQ	PLAC1
929	ASLEKVRPH	ZNF645
930	ASLKAGSHD	AKAP4
931	ASLLQSSHE	MAGEC1
932	ASLPLDQSD	MAGEA10
933	ASLPPSGAP	ARX
934	ASMSNRSDK	AKAP4
935	ASNHASPNE	TFDP3
936	ASNIPVVGS	TFDP3
937	ASNTYTLVT	MAGEA4
938	ASPEGQKAR	CTAG2
939	ASPFPPHHP	ARX
940	ASPLQTSQP	SAGE1
941	ASPNESAYD	TFDP3
942	ASPQETQSA	NXF2
943	ASPQQKKGG	MAGEC3
944	ASPSVMSTN	MAGEC3
945	ASPTGSPDA	MAGEB6
946	ASQFNVPML	AKAP4
947	ASQKAIIFK	MAGEB6
948	ASQKKQKLE	FATE1
949	ASQNQHSYS	TFDP3
950	ASQTPIGRN	DDX53
951	ASRRLELVF	MAGEB1
952	ASSASSTLY	MAGEC2
953	ASSENCYSV	AKAP4
954	ASSFFSSAL	MAGEC1
955	ASSFSTTIN	MAGEA2
956	ASSIAALRL	ARX
957	ASSIKALLC	SSX5
958	ASSILCALI	CT83
959	ASSLPTTMN	MAGEA6
960	ASSPKSQRE	CT45A1
961	ASSPLSNNH	CSAG2
962	ASSSATGSF	MAGEA10
963	ASSSEKIHE	SSX6P
964	ASSSISVYY	MAGEA9
965	ASSSLAFGI	MAGEB4
966	ASSSLQLVF	MAGEA3
967	ASSSLTVTD	MAGEA8
968	ASSSPAAGI	MAGEB2
969	ASSSQASTS	MAGEB4
970	ASSSSEGNL	AKAP4
971	ASSSSTLIM	MAGEA8
972	ASSSSTLVE	MAGEA12
973	ASSSTLVSI	MAGEC1
974	ASSSTSTSS	MAGEA10
975	ASSSVMSPS	MAGEC1
976	ASSTLYLVF	MAGEC2
977	ASTAAALLR	ARX
978	ASTDPNIVR	TAF7L
979	ASTDSLAKD	AKAP4
980	ASTGLINVA	SAGE1
981	ASTLPTTIN	MAGEA12
982	ASTSTERSL	MAGEB4
983	ASTSTKSPS	MAGEB2
984	ASVCMQLLF	MAGEA11
985	ASVPEPAVP	CT47B1
986	ASVPQESQG	MAGEB6
987	ASVQEAASV	CT47B1
988	ASVVLKRVL	AKAP4
989	ASWDVRGSR	DDX53
990	ASYILASHN	FAM46D
991	ATAAADRRA	ARX
992	ATAAEKEEC	MAGEB1
993	ATADMPAMS	SAGE1
994	ATAEKQEES	MAGEB6
995	ATAGPRGEA	ARX
996	ATAMASASP	MAGEC3
997	ATAPEEVTK	CT47A1
998	ATAQKDEKC	PLAC1
999	ATAQPSQVR	FTHL17
1000	ATATAGPRG	ARX
1001	ATCLGLSYD	MAGEA6
1002	ATDFQGNDF	SSX1
1003	ATDIMEAML	AKAP4
1004	ATDKDYSAF	MAGEC3
1005	ATDLQGNDF	SSX9P
1006	ATDSQRNDS	SSX6P
1007	ATEEEEEEE	CT47B1
1008	ATEEEIWEF	MAGEB2
1009	ATEEEIWKF	MAGEB1
1010	ATEEEVWEF	MAGEB6
1011	ATEEKIWEF	MAGEB3
1012	ATEEPAAEE	CT47B1
1013	ATEEPDAEE	CT47A1
1014	ATEEPTAQE	CT47A1
1015	ATEEQEAAS	MAGEA6
1016	ATEEQETAS	MAGEA12
1017	ATEEQQTAS	MAGEA2
1018	ATEGGELSP	ARX
1019	ATERDLINQ	LUZP4
1020	ATESASSSV	MAGEC1
1021	ATESNPESS	FMR1NB
1022	ATFSDGSLG	MAGEC3
1023	ATGAVAAAA	ARX
1024	ATGDRHPTQ	CT47B1
1025	ATGGRGPRG	CTAG1B
1026	ATGHQSKKK	SAGE1
1027	ATGIPGMNT	SAGE1
1028	ATGSFSYPE	MAGEA10
1029	ATGVSSMST	SAGE1
1030	ATHPLSPYL	ARX
1031	ATHSVHEEK	SAGE1
1032	ATIAHNIRE	SAGE1
1033	ATIDTADDA	MAGEC2
1034	ATIIHNLRE	SAGE1
1035	ATIQKKSAG	MAGEB3
1036	ATITHNVCE	SAGE1
1037	ATITHSVRE	SAGE1
1038	ATITYNVPE	SAGE1
1039	ATKACSNKD	AKAP4
1040	ATLKIIERN	NXF2
1041	ATLPPFMCN	SSX9P
1042	ATLPPFMHN	SSX7
1043	ATLPPFMRN	SSX5
1044	ATNKKKVSF	MAGEB3
1045	ATPEEGEPA	GAGE1
1046	ATPGRLNDL	DDX53
1047	ATPGSSSSL	NXF2
1048	ATPIPAMSA	SAGE1
1049	ATPMEAELA	CTAG1B
1050	ATPRDFPSH	MAGEB1
1051	ATQKDLIAT	LUZP4
1052	ATQRDLIAT	LUZP4
1053	ATQRDLIVT	LUZP4
1054	ATQRQDPAA	GAGE1
1055	ATRPKKMGS	FATE1
1056	ATRRYPAAG	CT47B1
1057	ATSCMSEMQ	DDX53
1058	ATSQEDVVP	CPXCR1
1059	ATSSGGSQY	TFDP3
1060	ATSSSSPLV	MAGEA1
1061	ATSSSSSQP	MAGEB4
1062	ATSVKPIRC	CT55
1063	ATTDDTTAM	MAGEA10
1064	ATTEEQEAV	MAGEA5
1065	ATTFRARSR	MAGEB1
1066	ATTSTESSV	MAGEB1
1067	ATVENETYT	IL13RA2
1068	ATVIHDIQE	SAGE1
1069	ATVMASESL	MAGEC2
1070	ATVNHHVHE	SAGE1
1071	ATVTHNVCE	SAGE1
1072	ATVTHNVHE	SAGE1
1073	ATVTQNVHE	SAGE1
1074	ATWHALPES	MAGEC3
1075	ATWPDTVRQ	DDX53
1076	ATWRHRETL	FATE1
1077	ATYALSPVV	MAGEC3
1078	ATYELAATE	FMR1NB
1079	ATYFSKKEW	SSX1
1080	AVAAAAAAA	ARX
1081	AVAPEEVTK	CT47B1
1082	AVAQTSLEE	FATE1
1083	AVASGALAD	ARX
1084	AVATEGGEL	ARX
1085	AVATRRYPA	CT47B1
1086	AVDDEKELQ	RHOXF2
1087	AVDLKEVNP	MAGEB5
1088	AVDPETVFK	CT45A1
1089	AVEDFKSGN	DDX53
1090	AVEEDASSS	MAGEA10
1091	AVEEEEEED	TFDP3
1092	AVEGAVASG	ARX
1093	AVEKGDPQL	FTHL17
1094	AVELTAAEM	AKAP4
1095	AVFRHPAFI	ARX
1096	AVGGLEPGN	RHOXF2
1097	AVGKVARKQ	AKAP4
1098	AVGQPVMVT	RHOXF2
1099	AVGTKNYSV	SAGE1
1100	AVGVYAGRE	MAGEC2
1101	AVHGTPKTI	SSX2
1102	AVHTSTVNP	TFDP3
1103	AVISPDGEC	AKAP4
1104	AVITKKVAD	MAGEA1
1105	AVKKKACTL	MAGEB6
1106	AVKRNLFNQ	AKAP4
1107	AVLDCLLDF	FAM46D
1108	AVLKDFTVS	CTAG2
1109	AVLQWIAAS	AKAP4
1110	AVLTQDSDE	PASD1
1111	AVLVSASIA	FATE1
1112	AVNRRLRAL	FATE1
1113	AVNTVKQNI	DDX53
1114	AVPADLAEM	CT47B1
1115	AVPKKQQKQ	PASD1
1116	AVPNLWDNP	CT47B1
1117	AVPQGGSAE	CT47B1
1118	AVPRGGSAE	CT47A1
1119	AVQGSPKSS	ARX
1120	AVQIWFENR	RHOXF2
1121	AVRKRFFES	CT45A1
1122	AVSCTESDE	MAGEB1
1123	AVSDEAVLT	PASD1
1124	AVSPGKRLW	MAGEC3
1125	AVSQDMVIY	PLAC1
1126	AVSSPHHII	ZNF645
1127	AVSSSSPLV	MAGEA5
1128	AVSTRWEVI	TAF7L
1129	AVSVKQREE	MAGEC3
1130	AVTHNIREE	SAGE1
1131	AVTHSICEE	SAGE1
1132	AVTPELINL	SAGE1
1133	AVVAQELPS	PAGE3
1134	AVVARRYPA	CT47A1
1135	AVVECEKRK	DDX53
1136	AVVEVEDVP	TAF7L
1137	AVVSYSKSD	MAGEB6
1138	AVYDLSRDI	CT83
1139	AVYVEPAAA	PASD1
1140	AWDTLKISQ	ARX
1141	AWEAGMLMH	MAGEB1
1142	AWELGKVKG	NXF2
1143	AWKRLSPCP	ZNF645
1144	AWLMNSIQS	NXF2
1145	AWPIILQGI	DDX53
1146	AWRDQVDWS	CSAG2
1147	AWTAAAAAA	ARX
1148	AWTHRLRER	SSX9P
1149	AWTHRVRER	SSX5
1150	AWTLPRNGL	MAGEB4
1151	AYAETSKMK	MAGEB2
1152	AYAETTKMK	MAGEB1
1153	AYAETTKMR	MAGEB6
1154	AYDGEEHLI	MAGEB1
1155	AYDIISQEL	PASD1
1156	AYDVKNIKR	TFDP3
1157	AYEAVELTA	AKAP4
1158	AYENVKFIV	PASD1
1159	AYGEPRKLL	MAGEA1
1160	AYHDEACFS	NXF2
1161	AYLATADMP	SAGE1
1162	AYLWELTRS	PAGE3
1163	AYMNPIAMA	FAM133A
1164	AYPSLREAA	MAGEA4
1165	AYQFTYRVT	PLAC1
1166	AYQGPPVNQ	PASD1
1167	AYQPDQMRS	PASD1
1168	AYSDTTMMS	AKAP4
1169	AYSRATSSS	MAGEB4
1170	AYTETSKMK	MAGEB5
1171	AYVFTNDGQ	SAGE1
1172	AYVQKLVKV	FAM46D
1173	AYVSAIRDC	NXF2
1174	CAAPQKSPW	PLAC1
1175	CADFAACVP	PASD1
1176	CAFPTHYEE	MAGEB2
1177	CALIVFWKY	CT83
1178	CANKEDTWK	MAGEB5
1179	CANLYDKVG	ZNF645
1180	CAPEEKIWE	MAGEA12
1181	CAPEEVIWE	MAGEA9
1182	CAREEEIWE	MAGEB4
1183	CASEEVIWE	MAGEC2
1184	CATEEEVWE	MAGEB6
1185	CATEEKIWE	MAGEB3
1186	CATYALSPV	MAGEC3
1187	CCFSSSGTT	FMR1NB
1188	CCHLKRGNV	PASD1
1189	CCRCGARGP	CTAG1B
1190	CCSSFSWSS	MAGEC2
1191	CCSSSVSGG	MAGEB2
1192	CDAAINSHI	FTHL17
1193	CDCPPCVFS	PLAC1
1194	CDDLKSGEK	DDX53
1195	CDEQGTLHG	PASD1
1196	CDKCDLPIK	ZNF645
1197	CDLPIKIYG	ZNF645
1198	CDRGIHLVN	SSX5
1199	CDRYFSQAA	CPXCR1
1200	CDSMLGDGH	MAGEA9
1201	CDSPSYQKR	CT45A1
1202	CECEDGPDG	GAGE1
1203	CEDGPDGQE	GAGE1
1204	CEDPCEGEN	AKAP4
1205	CEEDCPGST	AKAP4
1206	CEEKMENDQ	SAGE1
1207	CEEREQAKE	FAM133A
1208	CEERINNGQ	SAGE1
1209	CEERVVNNQ	SAGE1
1210	CEESGLRSA	MAGEC3
1211	CEFLACWPA	CSAG2
1212	CEGENKCSE	AKAP4
1213	CEGSLSDEQ	MAGEC3
1214	CEIKLKWSI	IL13RA2
1215	CEKRKWADL	DDX53
1216	CEKRQETNG	MAGEB6
1217	CEQKMENVQ	SAGE1
1218	CERRMKWHS	NXF2
1219	CESNNENDE	SPANXN1
1220	CESNNKKND	SPANXN2
1221	CEYNKEGKY	ZNF645
1222	CFAPFRDVP	FMR1NB
1223	CFCGLSLSN	PASD1
1224	CFDYEIEIR	IL13RA2
1225	CFFVQDASA	NXF2
1226	CFIWRAISI	CT55
1227	CFKIKNNMV	DDX53
1228	CFLNLSPRK	GAGE1
1229	CFLPVFLAQ	CTAG1B
1230	CFPEIFGKA	MAGEA1
1231	CFPEILKKA	MAGEB3
1232	CFPKLLRLD	NXF2
1233	CFPMPPFPP	RHOXF2
1234	CFPVIFGKA	MAGEA4
1235	CFSLAIPFD	NXF2
1236	CFSSSGTTS	FMR1NB
1237	CFSVNGVFK	NXF2
1238	CFVDVSTLN	AKAP4
1239	CFVVRSKVN	IL13RA2
1240	CFYQPAPYF	FAM46D
1241	CGARGPESR	CTAG1B
1242	CGARRPDSR	CTAG2
1243	CGDYGMIDE	CT55
1244	CGGGQSAKA	AKAP4
1245	CGIRAKAVS	PLAC1
1246	CGLSLSNSL	PASD1
1247	CGQQEDESQ	PASD1
1248	CGRGEARAF	SSX5
1249	CGRLFNTYS	CPXCR1
1250	CGTYRTEVA	NXF2
1251	CHDHGSTFQ	NXF2
1252	CHFLESHYL	FTHL17
1253	CHLKRGNVE	PASD1
1254	CHLRKVKHM	SAGE1
1255	CHLYDLVSK	MAGEB5
1256	CHQAGAQEA	PLAC1
1257	CHWVLDATF	MAGEC3
1258	CHYEHGGYE	NXF2
1259	CIDSILGRR	ARX
1260	CIFVNHSTA	NXF2
1261	CIHSGAMPQ	AKAP4
1262	CIHTEEVCI	CT55
1263	CILESLFRA	MAGEA1
1264	CILRTQLLQ	PASD1
1265	CINLSGAGI	SAGE1
1266	CIPEEVMWE	MAGEA11
1267	CITSVHGRN	CT55
1268	CIVNDELFV	NXF2
1269	CIYGGRNRN	DDX53
1270	CKENFTGSE	NXF2
1271	CKHAFCYHC	ZNF645
1272	CKHKVGDTE	AKAP4
1273	CKMRLLGAA	ARX
1274	CKPDEDLEA	MAGEA9
1275	CKPEEALEA	MAGEA1
1276	CKPEEGLDT	MAGEA5
1277	CKPEEGLEA	MAGEA12
1278	CKPEEGLQA	MAGEA11
1279	CKPEEGVEA	MAGEA4
1280	CKRTYLSQK	ZNF645
1281	CKSKSPTLL	ARX
1282	CKSLTSAEK	AKAP4
1283	CKSTDTKGK	CPXCR1
1284	CKVATKACS	AKAP4
1285	CKVDLYNPE	AKAP4
1286	CKYFEDSRN	NXF2
1287	CLAIGCLYT	IL13RA2
1288	CLFKQAPSD	AKAP4
1289	CLGDCRRSS	MAGEB6
1290	CLGLSYDGL	MAGEA12
1291	CLHDIRKPE	FTHL17
1292	CLHHSICPS	AKAP4
1293	CLIMAKYSN	AKAP4
1294	CLLDFLPKD	FAM46D
1295	CLLILILSM	MAGEC3
1296	CLMSYERRQ	FAM46D
1297	CLPIYCRSL	FMR1NB
1298	CLQDNEWNY	NXF2
1299	CLQNPRDVS	PASD1
1300	CLQQLSLLM	CTAG1B
1301	CLRAKFSSF	MAGEB5
1302	CLRHKCCFS	FMR1NB
1303	CLSAGSDSE	ARX
1304	CLSDEQGMS	MAGEC1
1305	CLYHPNSFT	CPXCR1
1306	CLYTFLIST	IL13RA2
1307	CMAATLKII	NXF2
1308	CMKNLHNIT	AKAP4
1309	CMLLVFGID	MAGEA10
1310	CMPEEDLQS	MAGEA10
1311	CMPPNALDS	SAGE1
1312	CMQLLFGID	MAGEA11
1313	CMQVIFGID	MAGEA8
1314	CMRRDFVKH	CT45A1
1315	CMSEIKNLE	FAM46D
1316	CMSEMQVIN	DDX53
1317	CNEFPVVFS	PASD1
1318	CNELQDLSE	FMR1NB
1319	CNEQSMPKS	MAGEA11
1320	CNGHDCWSL	FAM46D
1321	CNHPVRFLQ	PASD1
1322	CNKQATDFQ	SSX1
1323	CNKRAEDFQ	SSX2
1324	CNLRENQVA	FMR1NB
1325	CNNKLYQLD	NXF2
1326	CNSDPPCYE	MAGEB6
1327	CNTGATDLQ	SSX9P
1328	CPCGARRPD	CTAG2
1329	CPEGEDSQS	MAGEC1
1330	CPGSTMGYM	AKAP4
1331	CPICGRLFN	CPXCR1
1332	CPPCVFSEE	PLAC1
1333	CPPGKASSS	SSX6P
1334	CPPGKPSTS	SSX7
1335	CPPGKPTTS	SSX9P
1336	CPPGNPSTL	SSX4
1337	CPPNHVQPH	PLAC1
1338	CPPTRSPPP	ZNF645
1339	CPRCRYPVL	ZNF645
1340	CPSPGNKER	AKAP4
1341	CPSSSPVLG	MAGEB1
1342	CPTYFKLWR	MAGEC3
1343	CPVAATGAV	ARX
1344	CQDFFPVIF	MAGEA2
1345	CQEHQELDC	AKAP4
1346	CQENDGSVE	NXF2
1347	CQEVVGELV	TFDP3
1348	CQGEENASF	MAGEB1
1349	CQGLPDSES	MAGEC2
1350	CQGWESGLV	FTHL17
1351	CQKENQHLD	AKAP4
1352	CQNLRVERQ	TFDP3
1353	CQNTMWVKR	CPXCR1
1354	CQSQPAVSS	ZNF645
1355	CQTERMLCF	NXF2
1356	CRCGARGPE	CTAG1B
1357	CRETASSPK	CT45A1
1358	CRFKDAFQQ	DDX53
1359	CRFPYLEAS	IL13RA2
1360	CRFRAIVRS	CPXCR1
1361	CRGVAFNVM	CTAG2
1362	CRLQRIFPK	SSX7
1363	CRLSMKVWE	TFDP3
1364	CRNQSLEFS	AKAP4
1365	CRRSSDASI	MAGEB6
1366	CRSLFWRSE	FMR1NB
1367	CRSNSEEGN	LUZP4
1368	CRSSSSSSS	FAM133A
1369	CRSTRDLYA	SAGE1
1370	CRYPVLRIE	ZNF645
1371	CSAEDLKMA	TFDP3
1372	CSDDGIWSE	IL13RA2
1373	CSDNYEAQA	LUZP4
1374	CSDRFTPVD	NXF2
1375	CSEEYLERQ	TAF7L
1376	CSEPRASKA	AKAP4
1377	CSERPECKS	ARX
1378	CSGQDCLRA	MAGEB5
1379	CSGSSYFVL	FMR1NB
1380	CSIDDLSFY	AKAP4
1381	CSIDWFMVT	PLAC1
1382	CSISDDKSE	TFDP3
1383	CSIVQQCKR	ZNF645
1384	CSKAKASSS	MAGEB3
1385	CSKYSYKGL	DDX53
1386	CSLLVHGFK	FAM46D
1387	CSMRVASKS	PLAC1
1388	CSNFINIKV	MAGEB5
1389	CSNKDEKGE	AKAP4
1390	CSPASIKRK	MAGEA11
1391	CSPEAGLAE	FTHL17
1392	CSPVPLLAA	VENTXP1
1393	CSQYMTSLL	RHOXF2
1394	CSRFFIDFP	FAM46D
1395	CSRNWHYCS	MAGEB5
1396	CSSEVSPST	MAGEB5
1397	CSSFSWSSF	MAGEC2
1398	CSSPLLWTR	MAGEC3
1399	CSSPSVVAS	MAGEA10
1400	CSSSTPSSL	MAGEC1
1401	CSSSTSLSL	MAGEC1
1402	CSSSVSGGA	MAGEB2
1403	CSSTVFLDT	PASD1
1404	CSTDIESPS	CPXCR1
1405	CSTFSDQSA	NXF2
1406	CSTLKKCGT	NXF2
1407	CSTNSLQKQ	AKAP4
1408	CSWKPGIGV	IL13RA2
1409	CSYPAHYQF	MAGEB5
1410	CTADGDIHL	TAF7L
1411	CTESDEGAK	MAGEB1
1412	CTGSDKGDE	MAGEB4
1413	CTLAQFLQK	MAGEB6
1414	CTNGSEVQS	IL13RA2
1415	CTPEEVIWE	MAGEA10
1416	CTQSTFEGF	MAGEC1
1417	CTRKPEEIR	FAM46D
1418	CTSGMKQAN	AKAP4
1419	CTSSSDTEI	IL13RA2
1420	CTVEYELKY	IL13RA2
1421	CTVRNLARS	TAF7L
1422	CVAENISSL	PASD1
1423	CVAFNQQQL	PASD1
1424	CVDYIKADG	IL13RA2
1425	CVFANTVGL	MAGEC2
1426	CVFSEEEHT	PLAC1
1427	CVGQKYEKI	CT45A1
1428	CVHFHELHL	PLAC1
1429	CVHMKRKYE	SSX6P
1430	CVIESLRTL	TAF7L
1431	CVNGSSENK	IL13RA2
1432	CVPEEVIWE	MAGEC3
1433	CVPQEDRLY	PASD1
1434	CVQAATSSS	MAGEA1
1435	CVRREYKPY	MAGEB6
1436	CVTSINEDN	CT55
1437	CVWKHGITP	TAF7L
1438	CVYYNWQYL	IL13RA2
1439	CWEGEDLSK	IL13RA2
1440	CWPAFTVLG	CSAG2
1441	CWRQPNEGS	MAGEA4
1442	CWSLISLSN	FAM46D
1443	CYEFLWGPR	MAGEB6
1444	CYEVFSLSQ	PLAC1
1445	CYHCANLYD	ZNF645
1446	CYPLIPSTP	MAGEA10
1447	CYPSLYEEV	MAGEA9
1448	CYRKAKKIH	SPANXN1
1449	CYSVYADQV	AKAP4
1450	CYYLSYYLC	FMR1NB
1451	DAAGEEEKE	CT47B1
1452	DAAINSHIT	FTHL17
1453	DAAPLPRPG	CTAG2
1454	DAASSSSEG	AKAP4
1455	DAAVTHSIC	SAGE1
1456	DADGPGGPG	CTAG1B
1457	DAEAVSTRW	TAF7L
1458	DAEEPATEE	CT47A1
1459	DAEGKDGED	ARX
1460	DAENKVKNS	CT47A1
1461	DAESLFREA	MAGEA4
1462	DAFAKRPRD	SSX6P
1463	DAFARRPRA	SSX9P
1464	DAFARRPRD	SSX4
1465	DAFARRPTV	SSX2
1466	DAFQQYPDL	DDX53
1467	DAFVRRPRV	SSX5
1468	DAGLVKMSR	CSAG2
1469	DAGVSGSKY	MAGEB6
1470	DAHLQEYAG	FATE1
1471	DAIFGSLSD	MAGEA11
1472	DAIQNQQNA	PASD1
1473	DAKASEKRS	SSX6P
1474	DALIDEVER	MAGEB6
1475	DALKDMEDR	MAGEC3
1476	DALKDVEER	MAGEC2
1477	DALNVLMAM	TFDP3
1478	DALREEGEG	MAGEA11
1479	DAMDHRRWP	ZNF645
1480	DAPPLPVPG	CTAG1B
1481	DAPQLGHMA	SAGE1
1482	DAQHPTDEE	MAGEC2
1483	DAQISEKLR	SSX4
1484	DAQPEPEQG	RHOXF2
1485	DARALLKEP	ARX
1486	DARKIITED	MAGEB6
1487	DARLNGSVA	FAM46D
1488	DASAASALK	NXF2
1489	DASIPQESQ	MAGEB6
1490	DASPFPPHH	ARX
1491	DASPQETQS	NXF2
1492	DASSSTSTS	MAGEA10
1493	DASVPQESQ	MAGEB6
1494	DATAMASAS	MAGEC3
1495	DATFSDGSL	MAGEC3
1496	DATIAHNIR	SAGE1
1497	DATVMASES	MAGEC2
1498	DAVAQTSLE	FATE1
1499	DAVKKKACT	MAGEB6
1500	DAVLDCLLD	FAM46D
1501	DAVVSYSKS	MAGEB6
1502	DAYVQKLVK	FAM46D
1503	DCAPEEKIW	MAGEA12
1504	DCFPKLLRL	NXF2
1505	DCLLDFLPK	FAM46D
1506	DCLRAKFSS	MAGEB5
1507	DCPGSTMGY	AKAP4
1508	DCPPCVFSE	PLAC1
1509	DCRRSSDAS	MAGEB6
1510	DCSEEYLER	TAF7L
1511	DCSTDIESP	CPXCR1
1512	DCTSGMKQA	AKAP4
1513	DCVYYNWQY	IL13RA2
1514	DCWSLISLS	FAM46D
1515	DDAFAKRPR	SSX6P
1516	DDAFARRPR	SSX9P
1517	DDAFARRPT	SSX2
1518	DDAFVRRPR	SSX5
1519	DDAKASEKR	SSX6P
1520	DDAQISEKL	SSX4
1521	DDARALLKE	ARX
1522	DDATAMASA	MAGEC3
1523	DDATVMASE	MAGEC2
1524	DDDEDEDDE	TAF7L
1525	DDDLSENDE	TFDP3
1526	DDEDEDDED	TAF7L
1527	DDEDEDEDE	TAF7L
1528	DDEEELLED	ARX
1529	DDEGMPENS	MAGEC2
1530	DDEKELQDM	RHOXF2
1531	DDENQKICI	NXF2
1532	DDETPNPPQ	MAGEA10
1533	DDFQSTERA	MAGEA11
1534	DDFTGFSKD	CT45A1
1535	DDGIWSEWS	IL13RA2
1536	DDIAKYFSE	SSX5
1537	DDIAKYFSK	SSX9P
1538	DDIATYFSK	SSX1
1539	DDIDWLRSH	AKAP4
1540	DDIIIYKEL	LUZP4
1541	DDIKYQLMK	SAGE1
1542	DDIVNVVMV	CT55
1543	DDKMEHAQK	FTHL17
1544	DDKPLSSES	FAM133A
1545	DDKSEYLFK	TFDP3
1546	DDLECRETA	CT45A1
1547	DDLKSGEKR	DDX53
1548	DDLPIHFCD	ZNF645
1549	DDLQRQDNR	FMR1NB
1550	DDLSENDED	TFDP3
1551	DDLSFYVNR	AKAP4
1552	DDLSSDFNI	DDX53
1553	DDQDSNHPV	PAGE3
1554	DDQGMPKNC	MAGEC3
1555	DDQIDIAEV	PASD1
1556	DDQLQQEEP	PAGE3
1557	DDQSTPKTG	MAGEA8
1558	DDSTATESA	MAGEC1
1559	DDSYVFVNT	MAGEC1
1560	DDTEVLMWM	TFDP3
1561	DDTFAKRPR	SSX1
1562	DDTFARRPT	SSX3
1563	DDTLYPLQS	MAGEC1
1564	DDTQSPLQN	MAGEC1
1565	DDTTAMASA	MAGEA10
1566	DDTTLVTAT	IL13RA2
1567	DDVALENFF	FTHL17
1568	DDYFWDHSH	RHOXF2
1569	DEACFSLAI	NXF2
1570	DEADKMLDM	DDX53
1571	DEAVGKVAR	AKAP4
1572	DEAVLTQDS	PASD1
1573	DEDDEDEDE	TAF7L
1574	DEDEDDEDE	TAF7L
1575	DEDEDEDED	TAF7L
1576	DEDEDEDKE	TAF7L
1577	DEDEDKEEE	TAF7L
1578	DEDEEEELL	ARX
1579	DEDKEEEEE	TAF7L
1580	DEDLDPPEG	SPANXN2
1581	DEDLDSSEG	SPANXN2
1582	DEDLEAQGE	MAGEA9
1583	DEDMPAAGM	MAGEC3
1584	DEEAQDAAG	CT47B1
1585	DEEDEDEEE	ARX
1586	DEEEEEASS	MAGEC2
1587	DEEEELLED	ARX
1588	DEEELLEDD	ARX
1589	DEEELLEDE	ARX
1590	DEEERAGAR	MAGEB4
1591	DEEERAQDR	MAGEA10
1592	DEEERAQVR	MAGEB1
1593	DEEERVQAA	MAGEB3
1594	DEEESPSQR	MAGEB5
1595	DEEKDEVYQ	PASD1
1596	DEEKKQGKR	FAM133A
1597	DEENASSSQ	MAGEB4
1598	DEEPFVGEL	PASD1
1599	DEESLLSSW	MAGEB2
1600	DEESSSEEE	MAGEC3
1601	DEESVSASQ	MAGEB6
1602	DEEYPCSSE	MAGEB5
1603	DEGAKCQGE	MAGEB1
1604	DEGALDFQV	PAGE3
1605	DEGASAGQG	GAGE1
1606	DEGLDSAEG	SPANXN2
1607	DEGMPENSL	MAGEC2
1608	DEGSDDEGM	MAGEC2
1609	DEGSGSQEK	MAGEA11
1610	DEGSSNEEQ	MAGEA12
1611	DEGSSNQEE	MAGEA2
1612	DEGSSSNEE	MAGEA8
1613	DEGSSSQEE	MAGEA9
1614	DEGSSSQKE	MAGEA10
1615	DEIRITTWR	NXF2
1616	DEKCYEVFS	PLAC1
1617	DEKELQDMN	RHOXF2
1618	DEKGEKINA	AKAP4
1619	DEKPPEEAA	CT47B1
1620	DEKSPSTSH	MAGEB6
1621	DEKSPSTSR	MAGEB6
1622	DEKVAELVE	MAGEC2
1623	DEKVAELVQ	MAGEC3
1624	DEKVAELVR	MAGEA8
1625	DEKVDELAR	MAGEC1
1626	DEKVDKLVQ	MAGEC3
1627	DEKVTDLVQ	MAGEA10
1628	DEKYKDHFT	MAGEB1
1629	DELAHFLLR	MAGEA4
1630	DELARFLLL	MAGEC1
1631	DELFVRDAS	NXF2
1632	DELGGPGGV	ARX
1633	DELLYKPDS	SAGE1
1634	DEMQEAPNR	SPANXN2
1635	DEMQETPNR	SPANXN1
1636	DENCGQQED	PASD1
1637	DENDSKGVS	SSX1
1638	DENQKICIF	NXF2
1639	DENQTSRPV	TFDP3
1640	DEQGMPQNR	MAGEC3
1641	DEQGMSQNR	MAGEC1
1642	DEQGTLHGQ	PASD1
1643	DERANSRDE	MAGEB5
1644	DESIYFSSD	CT55
1645	DESQDEENA	MAGEB4
1646	DESQSFYPE	PASD1
1647	DETEKEKDV	FAM133A
1648	DETPNPPQS	MAGEA10
1649	DETRGLNVP	MAGEB2
1650	DEVENQFIL	TAF7L
1651	DEVEPATPE	GAGE1
1652	DEVERALRL	MAGEB6
1653	DEVIPIHGK	FAM46D
1654	DEVNLVATG	SAGE1
1655	DEVPDEVEN	TAF7L
1656	DEVYQKIIL	PASD1
1657	DEYTSSSDT	MAGEC1
1658	DFAACVPQE	PASD1
1659	DFDNDHNRR	SSX1
1660	DFDNDPNRG	SSX5
1661	DFDNDRNHR	SSX9P
1662	DFDNDRNQG	SSX7
1663	DFEIVDPGY	IL13RA2
1664	DFFPVIFSK	MAGEA12
1665	DFGLQVSTM	MAGEA11
1666	DFGNDRNHR	SSX4
1667	DFHGNDFGN	SSX4
1668	DFHYVRNRA	NXF2
1669	DFKSGNIKI	DDX53
1670	DFLPKDVKK	FAM46D
1671	DFNIQGISA	DDX53
1672	DFPHIEEQQ	FAM46D
1673	DFPRNGLLM	MAGEB1
1674	DFPRNIDVY	DDX53
1675	DFPRRKLLM	MAGEB2
1676	DFPSHYEEA	MAGEB1
1677	DFQEAMTHL	FAM46D
1678	DFQGNDFDN	SSX5
1679	DFQGNDLDN	SSX2
1680	DFQSSLQSP	MAGEC1
1681	DFQSTERAP	MAGEA11
1682	DFQVLGLAA	PAGE3
1683	DFRGEPEVN	PASD1
1684	DFTGFSKDR	CT45A1
1685	DFTLWRQSI	MAGEA5
1686	DFTSLSKDE	SAGE1
1687	DFTVSGNLL	CTAG2
1688	DFVKHLKKK	CT45A1
1689	DFVPYKGDL	CT55
1690	DFVRLTYLE	MAGEB5
1691	DFVSAVKRN	AKAP4
1692	DFYICVNGS	IL13RA2
1693	DFYSDKNAK	FAM46D
1694	DGAALAELE	AKAP4
1695	DGAGAAAAA	ARX
1696	DGCRGVAFN	CTAG2
1697	DGDIHLSPE	TAF7L
1698	DGECSIDDL	AKAP4
1699	DGEDSVCLS	ARX
1700	DGEEHLIYG	MAGEB1
1701	DGEEHSVFG	MAGEB2
1702	DGFDLNKGI	IL13RA2
1703	DGFLSNSDS	SAGE1
1704	DGFMITLST	PASD1
1705	DGGGAGVPG	RHOXF2
1706	DGGGEEKDG	RHOXF2
1707	DGHSMPKAA	MAGEA9
1708	DGILHSIYG	MAGEB6
1709	DGIQCNEQS	MAGEA11
1710	DGIWSEWSD	IL13RA2
1711	DGKELCPPG	SSX2
1712	DGKHLCPPG	SSX7
1713	DGKKHFIFG	MAGEB3
1714	DGKKLCPPG	SSX6P
1715	DGKKYYIYG	MAGEB5
1716	DGKQLCPPG	SSX9P
1717	DGKQLHPPG	SSX1
1718	DGKRHLIFG	MAGEB4
1719	DGLLGDDQS	MAGEA8
1720	DGLLGDNQI	MAGEA12
1721	DGLLGDNQV	MAGEA2
1722	DGLLGNNQI	MAGEA4
1723	DGLSDITEK	NXF2
1724	DGMEHLIYG	MAGEA10
1725	DGMLSDVQS	MAGEA10
1726	DGNLSNDWD	MAGEB1
1727	DGNQSSAWT	MAGEB4
1728	DGNVEDSDQ	RHOXF2
1729	DGPDGQEMD	GAGE1
1730	DGPGGNAGG	CTAG1B
1731	DGPGGPGIP	CTAG1B
1732	DGPNVKGEF	PAGE3
1733	DGQEMDPPN	GAGE1
1734	DGQLEKLPQ	AKAP4
1735	DGQNIGCRF	IL13RA2
1736	DGQQMRSDE	SAGE1
1737	DGRCPCGAR	CTAG2
1738	DGREDSVFA	MAGEA12
1739	DGREHSAYG	MAGEA1
1740	DGREHSVYW	MAGEA8
1741	DGREHTVYG	MAGEA4
1742	DGRELSAPV	NXF2
1743	DGRHAVVEV	TAF7L
1744	DGRRGLTEA	MAGEC3
1745	DGSLGQWVK	MAGEC3
1746	DGSSAMGRK	MAGEB3
1747	DGSVEMRDV	NXF2
1748	DGTKEIESQ	TAF7L
1749	DGVIICVAE	PASD1
1750	DGYTRNWFK	NXF2
1751	DGYVPQVDD	CT55
1752	DHALQCVDY	IL13RA2
1753	DHFCVFANT	MAGEC2
1754	DHFKECTVE	IL13RA2
1755	DHFPLLFSE	MAGEA10
1756	DHFTEILNG	MAGEB1
1757	DHFYVFVNT	MAGEC3
1758	DHGSTFQGR	NXF2
1759	DHILIENRQ	CT47A1
1760	DHIQIANRH	CT47B1
1761	DHIQNNSDS	ZNF645
1762	DHLQKQPNT	PASD1
1763	DHLSYIPPE	ZNF645
1764	DHNRRIQVE	SSX1
1765	DHQGAQITA	MAGEB3
1766	DHRQLQLSI	CTAG1B
1767	DHRRWPAWK	ZNF645
1768	DHSHSSSLC	RHOXF2
1769	DIAEVEQYG	PASD1
1770	DIAKYFSEK	SSX5
1771	DIAKYFSKE	SSX6P
1772	DIAKYFSKK	SSX9P
1773	DIAPGAFSS	MAGEB5
1774	DIATYFSKK	SSX1
1775	DICNEFPVV	PASD1
1776	DIDIILNRR	NXF2
1777	DIDSSETMK	NXF2
1778	DIDWLRSHR	AKAP4
1779	DIESPSADP	CPXCR1
1780	DIFSKASEC	MAGEA8
1781	DIGPATEEE	CT47B1
1782	DIHLSPEEP	TAF7L
1783	DIIHVVKDQ	FAM46D
1784	DIIIATPGR	DDX53
1785	DIIIYKELE	LUZP4
1786	DIILNRRNC	NXF2
1787	DIISQELEL	PASD1
1788	DIKINIIGE	ZNF645
1789	DIKRKLVKE	CT45A1
1790	DIKYQLMKE	SAGE1
1791	DILHDKIID	MAGEA11
1792	DILNNFPHS	CT83
1793	DILTYIHTM	CPXCR1
1794	DIMEAMLKR	AKAP4
1795	DIMKDAYVQ	FAM46D
1796	DIPKRLQDR	ZNF645
1797	DIQAPPPEL	ZNF645
1798	DIQEEEMEN	SAGE1
1799	DIRKPECQG	FTHL17
1800	DISEDWSLH	PLAC1
1801	DISKGVDII	DDX53
1802	DISQMLVCT	TAF7L
1803	DITEKAPKV	NXF2
1804	DIVDSLSAL	NXF2
1805	DIVGEAEPL	DDX53
1806	DIVNVVMVE	CT55
1807	DIVSRGLDL	DDX53
1808	DKAEEQCQE	AKAP4
1809	DKAWLMNSI	NXF2
1810	DKCDLPIKI	ZNF645
1811	DKDGQLEKL	AKAP4
1812	DKDMPTAGM	MAGEC1
1813	DKDYKDAAS	AKAP4
1814	DKDYSAFHL	MAGEC3
1815	DKEEEEEDC	TAF7L
1816	DKGDESQDE	MAGEB4
1817	DKGKMKSDP	AKAP4
1818	DKIIDLVHL	MAGEA11
1819	DKKPSQKPS	LUZP4
1820	DKKTFYKTA	TAF7L
1821	DKLKIDLLP	TAF7L
1822	DKLTLGGRV	FTHL17
1823	DKLVESVMK	AKAP4
1824	DKLVQFLLL	MAGEC3
1825	DKMEHAQKL	FTHL17
1826	DKMLDMEFE	DDX53
1827	DKNAKLTKE	FAM46D
1828	DKPHYGLRA	CT55
1829	DKPLSSESS	FAM133A
1830	DKQCWEGED	IL13RA2
1831	DKQEDAAVT	SAGE1
1832	DKQMSQRES	AKAP4
1833	DKRSCHYEH	NXF2
1834	DKSEESQGQ	LUZP4
1835	DKSEYLFKF	TFDP3
1836	DKTEKVAVD	CT45A1
1837	DKVDLTDEE	MAGEB2
1838	DKVGYKVCP	ZNF645
1839	DKVIMFVSQ	DDX53
1840	DKVISNDAP	SAGE1
1841	DKVLSTAPP	SAGE1
1842	DKVNPKSSQ	PASD1
1843	DKYVVYRQV	MAGEB6
1844	DLAEMAREP	CT47B1
1845	DLANPQGLA	MAGEC3
1846	DLAPEPSLK	SPANXN1
1847	DLAVATRRY	CT47B1
1848	DLAVVARRY	CT47A1
1849	DLDNDPNRG	SSX2
1850	DLDPPEGSS	SPANXN2
1851	DLDSSEGSS	SPANXN2
1852	DLDVIFGVE	FAM46D
1853	DLEAQGEDL	MAGEA9
1854	DLECRETAS	CT45A1
1855	DLEFSVDQV	PASD1
1856	DLEGTSGSD	RHOXF2
1857	DLESEFQAA	MAGEA6
1858	DLETSFQVA	MAGEA12
1859	DLGAAGASA	PASD1
1860	DLGASWDVR	DDX53
1861	DLGLMGAQE	MAGEA9
1862	DLGLVGAQA	MAGEA11
1863	DLHFGSQPE	MAGEC3
1864	DLHSTVTHN	SAGE1
1865	DLIATQKDL	LUZP4
1866	DLIATQRDL	LUZP4
1867	DLIDPESFS	MAGEA11
1868	DLIDSCMKN	AKAP4
1869	DLIHFLLLK	MAGEA5
1870	DLIMKVENL	TAF7L
1871	DLINQSGRS	LUZP4
1872	DLIVSALKL	AKAP4
1873	DLIVTQRDL	LUZP4
1874	DLIVVAQTG	DDX53
1875	DLKEDNPSG	MAGEB1
1876	DLKEELLLL	CPXCR1
1877	DLKEVNPTC	MAGEB5
1878	DLKKVDSTK	MAGEB3
1879	DLKMARNLV	TFDP3
1880	DLKSGEKRL	DDX53
1881	DLKVGQPTA	MAGEB4
1882	DLLEVEYST	CT55
1883	DLLKSIIRV	DDX53
1884	DLLPDGRHA	TAF7L
1885	DLMGRDIDI	NXF2
1886	DLNDVTHVY	DDX53
1887	DLNKGIEAK	IL13RA2
1888	DLPCVIESL	TAF7L
1889	DLPIHFCDK	ZNF645
1890	DLPIKIYGR	ZNF645
1891	DLPNNGTVT	MAGEB3
1892	DLPPVKKNF	DDX53
1893	DLPRVQVFR	MAGEA11
1894	DLPTWRRGT	MAGEC3
1895	DLQGNDFDN	SSX9P
1896	DLQHSTNTK	DDX53
1897	DLQKYALGF	AKAP4
1898	DLQMNNSVN	DDX53
1899	DLQNLRFDP	NXF2
1900	DLQRQDNRV	FMR1NB
1901	DLQSQSETQ	MAGEA10
1902	DLQSSEAVP	PASD1
1903	DLRTPKHKV	CTAG2
1904	DLSENDEDD	TFDP3
1905	DLSESECLR	FMR1NB
1906	DLSFYVNRL	AKAP4
1907	DLSKKTLLR	IL13RA2
1908	DLSRDILNN	CT83
1909	DLSSDFNIQ	DDX53
1910	DLSSILVDV	NXF2
1911	DLSTVLPGL	SAGE1
1912	DLTCEGSLS	MAGEC3
1913	DLTDEESLL	MAGEB2
1914	DLTEARVQV	ARX
1915	DLTNIAIGM	TFDP3
1916	DLTRVIMPL	MAGEA11
1917	DLTSEGCLS	MAGEC1
1918	DLTYEGSLI	MAGEC3
1919	DLVATERDL	LUZP4
1920	DLVDTQSDL	LUZP4
1921	DLVGFLLLK	MAGEA1
1922	DLVHLLLRK	MAGEA11
1923	DLVKLKYLE	MAGEB3
1924	DLVQDKYVV	MAGEB6
1925	DLVQEKYLE	MAGEB4
1926	DLVQEKYLK	MAGEB1
1927	DLVQENYLE	MAGEA12
1928	DLVQFLLFK	MAGEA10
1929	DLVSKLKLP	MAGEB5
1930	DLVVMAEQY	DDX53
1931	DLYATITHS	SAGE1
1932	DLYATVIHD	SAGE1
1933	DLYATVTHN	SAGE1
1934	DLYATVTQN	SAGE1
1935	DLYNPEGQQ	AKAP4
1936	DLYQLAVEK	FTHL17
1937	DLYVTATHS	SAGE1
1938	DMDCVYYNW	IL13RA2
1939	DMDPDNHSY	MAGEC3
1940	DMEDRAQAI	MAGEC3
1941	DMEFEPQIR	DDX53
1942	DMLKCVRRE	MAGEB6
1943	DMLKIVNPR	MAGEB5
1944	DMLKIVQKS	MAGEB3
1945	DMLKVVDEK	MAGEB1
1946	DMLREMFSD	TAF7L
1947	DMMQIYDGK	MAGEB5
1948	DMMVSLMKT	AKAP4
1949	DMNAMVLSL	RHOXF2
1950	DMNSPPLRA	ZNF645
1951	DMPAAGMPP	MAGEC3
1952	DMPAMSTRD	SAGE1
1953	DMPTAGMPS	MAGEC1
1954	DMSLDDIII	LUZP4
1955	DMSNIVLML	AKAP4
1956	DMVHSLLHR	CT47A1
1957	DMVIYSTEI	PLAC1
1958	DMVPAAEVV	CT47B1
1959	DNAASQTPI	DDX53
1960	DNALPKSGL	MAGEB6
1961	DNCAPEEVI	MAGEA9
1962	DNDHNRRIQ	SSX1
1963	DNDPNRGNQ	SSX5
1964	DNDRNHRNQ	SSX9P
1965	DNDRNQGNQ	SSX7
1966	DNDRNRGNE	SSX6P
1967	DNDSPTSVE	MAGEC2
1968	DNEWNYTRA	NXF2
1969	DNFDKRSCH	NXF2
1970	DNHSYFFED	MAGEC3
1971	DNILSTAST	SAGE1
1972	DNIYISNSI	CT55
1973	DNNDDDLSE	TFDP3
1974	DNNLAVYDL	CT83
1975	DNPPLLLLS	CT47B1
1976	DNPSGHTYT	MAGEB1
1977	DNQIMPKAG	MAGEA3
1978	DNQIMPKTG	MAGEA6
1979	DNQIVPKTG	MAGEA12
1980	DNQVMPKTG	MAGEA2
1981	DNRVAYMNP	FAM133A
1982	DNRVVTGLK	FMR1NB
1983	DNSLSTVPP	SAGE1
1984	DNSQPTPDN	SAGE1
1985	DNVFSTVPP	SAGE1
1986	DNVLLTLRP	SAGE1
1987	DNVLSAVTP	SAGE1
1988	DNVLSNVLS	SAGE1
1989	DNVLSTAPP	SAGE1
1990	DNVLSTGPT	SAGE1
1991	DNYEAQAEK	LUZP4
1992	DPAAAQEGE	GAGE1
1993	DPACYEFLW	MAGEA12
1994	DPAERQGPQ	CT55
1995	DPAGHSYIL	MAGEA9
1996	DPAHLESLF	MAGEA8
1997	DPAHYEFLW	MAGEA9
1998	DPAQLEFMF	MAGEA9
[truncated: 15,312 more rows]
